# Supplementary material for: Parkinson’s associated protein DJ-1 regulates intercellular communication via extracellular vesicles in oxidative stress
Source: Cell Death Discov. 2025 Nov 21;11:539. doi: 10.1038/s41420-025-02845-7 (PMC12639138; doi:10.1038/s41420-025-02845-7)
Supplement: Supplementary file 2 — Supplementary Table 1 [file 41420_2025_2845_MOESM2_ESM.xlsx]

## Sheet: Raw data
														Normalized abundance
														WT			P7KO
Accession	Peptide count	Unique peptides	Confidence score	Anova (p)	q Value	Max fold change	Power	Fractions	Occurrences	Highest mean condition	Lowest mean condition	Mass	Description	WT 1	WT 2	WT 3	P7KO 1	P7KO 2	P7KO 3
ARGL1_HUMAN	1	1	34.4	3.58366e-05	0.00861059	3.37814	1	2;3	2	P7KO	WT	33197	Arginine and glutamate-rich protein 1 OS=Homo sapiens OX=9606 GN=ARGLU1 PE=1 SV=1	16645.2	16489.7	18167.1	62792.5	52489.2	58023.5
GDIA_HUMAN	5	2	300.6	0.000118032	0.01418	9.46884	1	3	1	WT	P7KO	50550	Rab GDP dissociation inhibitor alpha OS=Homo sapiens OX=9606 GN=GDI1 PE=1 SV=2	163.2	177.871	185.455	18.1005	14.0593	23.4465
ANTR1_HUMAN	1	1	34.76	0.000297732	0.0212788	4.23416	1	3	1	P7KO	WT	62749	Anthrax toxin receptor 1 OS=Homo sapiens OX=9606 GN=ANTXR1 PE=1 SV=2	1774	2359.04	2513.76	9970.12	8278.13	9895.35
LAMB2_HUMAN	2	1	93.3	0.000430106	0.0212788	126.794	1	5	1	WT	P7KO	195854	Laminin subunit beta-2 OS=Homo sapiens OX=9606 GN=LAMB2 PE=1 SV=2	59.4148	31.1589	22.1671	0	0.799101	0.0900638
ZN318_HUMAN	1	1	33.75	0.000442805	0.0212788	1.40495	1	4	1	WT	P7KO	250958	Zinc finger protein 318 OS=Homo sapiens OX=9606 GN=ZNF318 PE=1 SV=2	448.282	441.593	480.851	326.856	334.503	314.279
CSPG2_HUMAN	10	10	647	0.000704984	0.0270062	4.68624	0.999998	3;4;5	3	WT	P7KO	372590	Versican core protein OS=Homo sapiens OX=9606 GN=VCAN PE=1 SV=3	7969.37	13680.9	11207.6	2191.64	2460.17	2359.75
BASP1_HUMAN	6	6	294.89	0.00103871	0.0270062	8.8014	0.999969	3	1	WT	P7KO	22680	Brain acid soluble protein 1 OS=Homo sapiens OX=9606 GN=BASP1 PE=1 SV=2	1024.8	1908.38	1891.09	158.914	149.762	239.449
ITB3_HUMAN	1	1	45.85	0.00113305	0.0270062	2.10678	0.999949	4	1	WT	P7KO	87000	Integrin beta-3 OS=Homo sapiens OX=9606 GN=ITGB3 PE=1 SV=2	138.225	159.596	146.858	59.6476	74.8858	76.5364
LYST_HUMAN	1	1	44.15	0.00113743	0.0270062	4.32714	0.999947	3	1	P7KO	WT	428866	Lysosomal-trafficking regulator OS=Homo sapiens OX=9606 GN=LYST PE=1 SV=3	1536.22	895.427	1217.16	4646.11	6163.77	4979
RUVB2_HUMAN	1	1	36.15	0.00117675	0.0270062	Infinity	0.999936	3	1	WT	P7KO	51125	RuvB-like 2 OS=Homo sapiens OX=9606 GN=RUVBL2 PE=1 SV=3	8.2268	36.0046	25.5776	0	0	0
MECP2_HUMAN	1	1	38.85	0.00123638	0.0270062	6.24808	0.999916	3	1	P7KO	WT	52409	Methyl-CpG-binding protein 2 OS=Homo sapiens OX=9606 GN=MECP2 PE=1 SV=1	716.473	443.383	481.545	2596.64	4581.49	3077.47
PDC10_HUMAN	1	1	38.71	0.0014241	0.0277968	2.52268	0.999823	4	1	P7KO	WT	24686	Programmed cell death protein 10 OS=Homo sapiens OX=9606 GN=PDCD10 PE=1 SV=1	131.541	158.131	147.771	444.417	345.264	313.848
TRFL_HUMAN	3	3	160.32	0.00150395	0.0277968	2.60769	0.999767	2;3;4	3	P7KO	WT	78132	Lactotransferrin OS=Homo sapiens OX=9606 GN=LTF PE=1 SV=6	4804.07	6171.73	4224.55	11977.8	14592.3	13067.7
VGF_HUMAN	12	11	949.62	0.00221241	0.0343345	4.07894	0.998696	4	1	P7KO	WT	67218	Neurosecretory protein VGF OS=Homo sapiens OX=9606 GN=VGF PE=1 SV=2	1022.72	1833.03	1237.94	4427.52	6324.7	5945.7
HMCN1_HUMAN	1	1	39.79	0.00227627	0.0343345	2.10441	0.99854	3	1	P7KO	WT	613001	Hemicentin-1 OS=Homo sapiens OX=9606 GN=HMCN1 PE=1 SV=2	2242.45	1847.78	1851.07	4899.73	3725.28	3877.94
KPYM_HUMAN	11	11	616.02	0.00237076	0.0343345	1.65623	0.998289	3;4;5	3	WT	P7KO	57900	Pyruvate kinase PKM OS=Homo sapiens OX=9606 GN=PKM PE=1 SV=4	3795.8	4577.3	4748.18	2668.07	2728.1	2526.19
BUP1_HUMAN	1	1	47.94	0.00244799	0.0343345	2.97922	0.998066	3	1	WT	P7KO	43139	Beta-ureidopropionase OS=Homo sapiens OX=9606 GN=UPB1 PE=1 SV=1	2117.99	2250.31	3070.99	836.089	672.116	988.853
NEUM_HUMAN	4	4	200.72	0.00262632	0.0343345	3.84021	0.997489	3	1	WT	P7KO	24788	Neuromodulin OS=Homo sapiens OX=9606 GN=GAP43 PE=1 SV=1	407.569	697.352	657.776	128.685	146.696	183.63
C1QT3_HUMAN	1	1	92.65	0.00271506	0.0343345	3.81169	0.997168	1	1	P7KO	WT	26977	Complement C1q tumor necrosis factor-related protein 3 OS=Homo sapiens OX=9606 GN=C1QTNF3 PE=1 SV=1	152.061	247.625	183.618	897.08	775.191	551.103
KIF22_HUMAN	1	1	36.25	0.00365286	0.042267	2.96286	0.992462	5	1	WT	P7KO	73217	Kinesin-like protein KIF22 OS=Homo sapiens OX=9606 GN=KIF22 PE=1 SV=5	4723.96	3988.24	2861.61	1559.63	1136.32	1210.34
DEN2B_HUMAN	1	1	31.2	0.00369416	0.042267	4.31379	0.992201	5	1	P7KO	WT	126405	DENN domain-containing protein 2B OS=Homo sapiens OX=9606 GN=DENND2B PE=1 SV=3	30.3891	17.3437	19.8272	81.8316	77.2617	132.346
IGSF8_HUMAN	10	9	759.45	0.00441578	0.048227	2.7025	0.986988	3;4	2	WT	P7KO	64994	Immunoglobulin superfamily member 8 OS=Homo sapiens OX=9606 GN=IGSF8 PE=1 SV=1	9337.2	10574	9273.63	2491.25	4243.05	4064.9
MGT5A_HUMAN	1	1	61.5	0.00466354	0.0487185	22.4114	0.984934	4	1	P7KO	WT	84488	Alpha-1,6-mannosylglycoprotein 6-beta-N-acetylglucosaminyltransferase A OS=Homo sapiens OX=9606 GN=MGAT5 PE=1 SV=1	3.3987	1.21773	0.449799	25.5528	64.1226	23.8659
HEMO_HUMAN	1	1	38.75	0.00491838	0.0492399	1.80587	0.982694	3;4	2	P7KO	WT	51643	Hemopexin OS=Homo sapiens OX=9606 GN=HPX PE=1 SV=2	768.579	602.091	539.297	1189.88	1102.73	1156.54
BHMT1_HUMAN	2	2	110.43	0.00568008	0.0545909	2.33509	0.975327	2;3	2	P7KO	WT	44970	Betaine--homocysteine S-methyltransferase 1 OS=Homo sapiens OX=9606 GN=BHMT PE=1 SV=2	140.498	104.348	178.311	358.599	315.74	313.772
ALBU_HUMAN	10	10	922.91	0.00629634	0.0572901	1.78215	0.968747	1;2;3;4;5	5	P7KO	WT	69321	Albumin OS=Homo sapiens OX=9606 GN=ALB PE=1 SV=2	537560	528269	393336	939767	860733	799956
CERU_HUMAN	1	1	58.87	0.00646633	0.0572901	2.31105	0.966851	5	1	P7KO	WT	122128	Ceruloplasmin OS=Homo sapiens OX=9606 GN=CP PE=1 SV=1	31.6636	30.4753	44.4507	65.5663	92.8833	87.8845
THBG_HUMAN	4	4	255.75	0.00669219	0.0572901	1.60288	0.964284	3;4;5	3	P7KO	WT	46295	Thyroxine-binding globulin OS=Homo sapiens OX=9606 GN=SERPINA7 PE=1 SV=2	6840.76	9246.4	7381.1	13075.2	12227.8	12313.8
SCG2_HUMAN	3	3	130.91	0.00713634	0.0572901	14.9729	0.959093	4	1	P7KO	WT	70897	Secretogranin-2 OS=Homo sapiens OX=9606 GN=SCG2 PE=1 SV=2	4.95643	24.1107	26.7834	386.717	233.86	215.67
CD47_HUMAN	1	1	50.99	0.00735024	0.0572901	4.1256	0.956534	3	1	WT	P7KO	35191	Leukocyte surface antigen CD47 OS=Homo sapiens OX=9606 GN=CD47 PE=1 SV=1	123.326	220.98	270.424	37.6186	61.7816	49.6036
BIN2_HUMAN	1	1	41.24	0.0074532	0.0572901	3.5887	0.955289	3	1	P7KO	WT	61837	Bridging integrator 2 OS=Homo sapiens OX=9606 GN=BIN2 PE=1 SV=3	210.782	89.1801	164.318	517.584	640.829	507.745
APOD_HUMAN	1	1	45.44	0.00762998	0.0572901	1.81093	0.953135	1	1	WT	P7KO	21262	Apolipoprotein D OS=Homo sapiens OX=9606 GN=APOD PE=1 SV=1	485.666	384.253	479.853	205.564	260.726	279.057
SERC1_HUMAN	1	1	80.26	0.00832709	0.0606296	2.2642	0.944453	3	1	WT	P7KO	50461	Serine incorporator 1 OS=Homo sapiens OX=9606 GN=SERINC1 PE=1 SV=1	400.985	500.945	468.044	143.226	227.362	234.47
HSP7C_HUMAN	13	5	945.15	0.0090798	0.0633583	1.64423	0.934822	2;3;4;5	4	WT	P7KO	70854	Heat shock cognate 71 kDa protein OS=Homo sapiens OX=9606 GN=HSPA8 PE=1 SV=1	4796.43	5677.07	4350.42	2839.96	3436.35	2739.4
SYT11_HUMAN	5	5	396.5	0.0095747	0.0633583	7.37747	0.928389	3	1	WT	P7KO	48266	Synaptotagmin-11 OS=Homo sapiens OX=9606 GN=SYT11 PE=1 SV=2	782.087	1890.35	1688.82	92.3462	221.359	277.453
AT1A3_HUMAN	21	5	1760.55	0.00960846	0.0633583	2.01514	0.927948	4;5	2	WT	P7KO	111677	Sodium/potassium-transporting ATPase subunit alpha-3 OS=Homo sapiens OX=9606 GN=ATP1A3 PE=1 SV=3	4550.28	4789.58	4276.88	1639.57	2413.75	2703.88
MARCS_HUMAN	7	7	529.96	0.00975663	0.0633583	1.84673	0.92601	4	1	WT	P7KO	31536	Myristoylated alanine-rich C-kinase substrate OS=Homo sapiens OX=9606 GN=MARCKS PE=1 SV=4	1795.68	2231.26	2140.12	936.494	1024.69	1378.26
C1TC_HUMAN	1	1	40.99	0.0102062	0.0636909	3.01087	0.920106	4	1	WT	P7KO	101467	C-1-tetrahydrofolate synthase, cytoplasmic OS=Homo sapiens OX=9606 GN=MTHFD1 PE=1 SV=4	208.219	194.384	212.731	57.6489	43.5848	103.138
PLD3_HUMAN	3	3	149.62	0.010338	0.0636909	1.6907	0.918371	4	1	WT	P7KO	54671	5'-3' exonuclease PLD3 OS=Homo sapiens OX=9606 GN=PLD3 PE=1 SV=1	1092.62	1385.75	1177.73	611.42	841.605	709.448
CD109_HUMAN	2	2	71.71	0.0106925	0.0642281	2.07599	0.913694	4;5	2	P7KO	WT	161587	CD109 antigen OS=Homo sapiens OX=9606 GN=CD109 PE=1 SV=2	1832.46	1616.11	1382.91	4208.89	3193.12	2628.1
BMAL2_HUMAN	1	1	32.17	0.0112231	0.0643263	2.29085	0.906682	1;4	2	WT	P7KO	70842	Basic helix-loop-helix ARNT-like protein 2 OS=Homo sapiens OX=9606 GN=BMAL2 PE=1 SV=2	648.268	400.877	710.668	243.687	268.245	256.26
KCD11_HUMAN	1	1	34.02	0.0114192	0.0643263	2.07039	0.904091	4	1	WT	P7KO	25871	BTB/POZ domain-containing protein KCTD11 OS=Homo sapiens OX=9606 GN=KCTD11 PE=1 SV=1	492.75	498.716	566.68	300.338	275.178	177.068
RFTN1_HUMAN	1	1	49.91	0.0120037	0.0643263	2.03263	0.896374	4	1	WT	P7KO	63106	Raftlin OS=Homo sapiens OX=9606 GN=RFTN1 PE=1 SV=4	122.318	99.7889	103.843	69.6985	40.999	49.6609
ITA1_HUMAN	4	4	213.82	0.0121915	0.0643263	2.55975	0.8939	5	1	WT	P7KO	130765	Integrin alpha-1 OS=Homo sapiens OX=9606 GN=ITGA1 PE=1 SV=2	1047.59	1258.53	1538.78	398.95	395.243	707.869
KI18B_HUMAN	1	1	35.71	0.0122565	0.0643263	1.40784	0.893044	4	1	P7KO	WT	92953	Kinesin-like protein KIF18B OS=Homo sapiens OX=9606 GN=KIF18B PE=1 SV=4	1235.13	1336.11	1106.14	1543.38	1867.79	1766.02
NCAM1_HUMAN	4	4	215.06	0.0123896	0.0643263	1.66226	0.891293	5	1	WT	P7KO	94515	Neural cell adhesion molecule 1 OS=Homo sapiens OX=9606 GN=NCAM1 PE=1 SV=3	1453.39	1504.02	1787.68	939.639	793.182	1121.77
TEKL1_HUMAN	1	1	33.03	0.0125829	0.0643263	2.86025	0.888753	1	1	WT	P7KO	56873	Tektin-like protein 1 OS=Homo sapiens OX=9606 GN=TEKTL1 PE=1 SV=3	103.068	77.7306	117.921	25.8894	27.1768	51.3719
TSR1_HUMAN	1	1	37.69	0.0136234	0.0658548	1.89738	0.875168	5	1	P7KO	WT	91752	Pre-rRNA-processing protein TSR1 homolog OS=Homo sapiens OX=9606 GN=TSR1 PE=1 SV=1	25303.4	29552.1	42283.2	56512.6	64309.9	63486.9
TEN4_HUMAN	1	1	65.25	0.0139072	0.0658548	1.42572	0.871493	5	1	WT	P7KO	307761	Teneurin-4 OS=Homo sapiens OX=9606 GN=TENM4 PE=1 SV=2	519.458	498.694	614.009	340.395	404.449	399.953
STAM1_HUMAN	1	1	54.07	0.0139251	0.0658548	1.71118	0.871261	4;5	2	WT	P7KO	59142	Signal transducing adapter molecule 1 OS=Homo sapiens OX=9606 GN=STAM PE=1 SV=3	3430.35	4159.61	2799.29	2242.8	1934.95	1893.64
HGFA_HUMAN	1	1	86.37	0.0141041	0.0658548	1.70538	0.868952	4	1	P7KO	WT	70636	Hepatocyte growth factor activator OS=Homo sapiens OX=9606 GN=HGFAC PE=1 SV=1	258.721	247.472	172.764	389.734	404.833	363.31
FETA_HUMAN	4	4	460.75	0.0145598	0.0658548	1.53034	0.863102	2;3;4;5	4	P7KO	WT	68633	Alpha-fetoprotein OS=Homo sapiens OX=9606 GN=AFP PE=1 SV=1	46065.2	64040.8	48334	83718	81691.4	77057.8
DPYL1_HUMAN	3	2	162.34	0.0147931	0.0658548	2.61253	0.860123	3	1	WT	P7KO	62145	Dihydropyrimidinase-related protein 1 OS=Homo sapiens OX=9606 GN=CRMP1 PE=1 SV=1	73.8138	59.6428	74.6115	29.2781	15.9516	34.4127
MDR1_HUMAN	6	6	396.94	0.0151699	0.0658548	2.04839	0.855338	5	1	WT	P7KO	141389	ATP-dependent translocase ABCB1 OS=Homo sapiens OX=9606 GN=ABCB1 PE=1 SV=3	1977.09	2276.96	2727.93	936.63	964.577	1507.31
RDH14_HUMAN	1	1	33.92	0.0153206	0.0658548	4.05856	0.853433	3	1	WT	P7KO	36841	Retinol dehydrogenase 14 OS=Homo sapiens OX=9606 GN=RDH14 PE=1 SV=1	371.943	291.377	381.103	134.427	38.7061	84.2058
EGF_HUMAN	1	1	32.69	0.0153486	0.0658548	2.28971	0.85308	5	1	WT	P7KO	133906	Pro-epidermal growth factor OS=Homo sapiens OX=9606 GN=EGF PE=1 SV=2	534.341	676.751	370.207	272.216	197.997	220.398
AFAM_HUMAN	2	2	90.34	0.0161854	0.0682266	1.99436	0.84261	4	1	P7KO	WT	69024	Afamin OS=Homo sapiens OX=9606 GN=AFM PE=1 SV=1	828.767	1264.36	847.648	1592.42	2315.35	1957.19
CP2U1_HUMAN	1	1	33.52	0.0169706	0.0695093	1.6874	0.832945	3	1	P7KO	WT	61947	Cytochrome P450 2U1 OS=Homo sapiens OX=9606 GN=CYP2U1 PE=1 SV=1	2667.51	2718.19	2131.93	5159.72	3700.87	3824.69
IGSF3_HUMAN	1	1	48.14	0.0173084	0.0695093	1.62723	0.828838	5	1	WT	P7KO	135112	Immunoglobulin superfamily member 3 OS=Homo sapiens OX=9606 GN=IGSF3 PE=2 SV=3	202.921	197.052	217.782	119.566	102.752	157.318
CAD11_HUMAN	4	3	164.21	0.0176193	0.0695093	2.21309	0.825085	4	1	P7KO	WT	87911	Cadherin-11 OS=Homo sapiens OX=9606 GN=CDH11 PE=1 SV=2	561.401	416.798	301.53	1150.71	873.615	807.834
CLH1_HUMAN	11	7	745.12	0.0177138	0.0695093	1.825	0.823948	5	1	WT	P7KO	191493	Clathrin heavy chain 1 OS=Homo sapiens OX=9606 GN=CLTC PE=1 SV=5	1446.99	1646.92	1786.78	678.409	867.273	1128.66
ANT3_HUMAN	6	6	272.8	0.018142	0.0695093	1.41139	0.818833	3;4	2	P7KO	WT	52569	Antithrombin-III OS=Homo sapiens OX=9606 GN=SERPINC1 PE=1 SV=1	4202.65	5521.52	4305.66	6276.54	6864.54	6660.51
CMGA_HUMAN	9	8	556.86	0.0182254	0.0695093	1.80394	0.817843	4;5	2	P7KO	WT	50658	Chromogranin-A OS=Homo sapiens OX=9606 GN=CHGA PE=1 SV=7	4603.87	3717.49	3137.53	5534.1	7824.8	7312.27
ZA2G_HUMAN	2	2	185.42	0.0185887	0.0696883	1.90496	0.813551	1;2	2	WT	P7KO	34237	Zinc-alpha-2-glycoprotein OS=Homo sapiens OX=9606 GN=AZGP1 PE=1 SV=2	1675.02	1824.57	1181.05	718.638	988.678	749.764
TBCK_HUMAN	1	1	34.65	0.0188524	0.0696883	2.06764	0.810458	3;4	2	P7KO	WT	100615	TBC domain-containing protein kinase-like protein OS=Homo sapiens OX=9606 GN=TBCK PE=1 SV=4	1687.72	2554.75	1441.19	3293.14	4592.04	3866.58
TTYH3_HUMAN	6	6	382.93	0.0192532	0.0697446	2.14125	0.805794	3;4	2	WT	P7KO	57508	Protein tweety homolog 3 OS=Homo sapiens OX=9606 GN=TTYH3 PE=1 SV=3	1875.7	1924.36	1858.45	554.256	1020.93	1067.44
ZN451_HUMAN	1	1	37.63	0.0194482	0.0697446	30.49	0.803542	3	1	WT	P7KO	121406	E3 SUMO-protein ligase ZNF451 OS=Homo sapiens OX=9606 GN=ZNF451 PE=1 SV=2	284.492	146.509	219.226	0	0	21.3259
LRIQ1_HUMAN	1	1	31.6	0.0197655	0.0698401	2.54954	0.7999	2	1	WT	P7KO	199176	Leucine-rich repeat and IQ domain-containing protein 1 OS=Homo sapiens OX=9606 GN=LRRIQ1 PE=2 SV=3	455.707	334.13	297.895	167.65	87.0109	171.978
LAMA4_HUMAN	6	6	381.4	0.0214116	0.0745601	1.65706	0.781456	5	1	WT	P7KO	202397	Laminin subunit alpha-4 OS=Homo sapiens OX=9606 GN=LAMA4 PE=1 SV=4	1565.53	1123.71	1221.91	714.393	941.948	703.95
TS101_HUMAN	1	1	47.17	0.0223985	0.0768823	19.457	0.77076	3	1	WT	P7KO	43916	Tumor susceptibility gene 101 protein OS=Homo sapiens OX=9606 GN=TSG101 PE=1 SV=2	131.793	169.03	151.432	0	2.63791	20.606
RGS22_HUMAN	1	1	32.9	0.0231745	0.0784255	1.67815	0.762537	5	1	P7KO	WT	147070	Regulator of G-protein signaling 22 OS=Homo sapiens OX=9606 GN=RGS22 PE=1 SV=3	655.188	481.142	622.919	1002.41	797.067	1152.8
DACT1_HUMAN	1	1	57.32	0.0247001	0.0798722	1.74379	0.746843	1;2;3;4	4	WT	P7KO	90119	Dapper homolog 1 OS=Homo sapiens OX=9606 GN=DACT1 PE=1 SV=2	2900.1	1853.23	2588.04	1580.2	1420.34	1209.48
IDHC_HUMAN	2	2	92.45	0.0248583	0.0798722	1.59875	0.745251	2;3	2	P7KO	WT	46630	Isocitrate dehydrogenase [NADP] cytoplasmic OS=Homo sapiens OX=9606 GN=IDH1 PE=1 SV=2	499.241	520.694	736.301	960.355	829.192	1018.24
PPIA_HUMAN	1	1	67.15	0.025011	0.0798722	7.31589	0.743719	1	1	P7KO	WT	18001	Peptidyl-prolyl cis-trans isomerase A OS=Homo sapiens OX=9606 GN=PPIA PE=1 SV=2	374.741	834.202	315.881	1952.07	1902.15	7301.22
F234A_HUMAN	1	1	42.76	0.025077	0.0798722	2.04784	0.743059	4	1	WT	P7KO	59622	Protein FAM234A OS=Homo sapiens OX=9606 GN=FAM234A PE=1 SV=1	137.556	158.069	102.81	45.4416	74.0809	75.0408
MTMR3_HUMAN	1	1	39.28	0.0255858	0.0798722	2.54775	0.738011	1	1	P7KO	WT	133534	Myotubularin-related protein 3 OS=Homo sapiens OX=9606 GN=MTMR3 PE=1 SV=3	573.822	633.92	324.522	1016.89	1105.8	1781.14
S53A1_HUMAN	1	1	50.92	0.0255965	0.0798722	1.94174	0.737906	4	1	WT	P7KO	81483	Solute carrier family 53 member 1 OS=Homo sapiens OX=9606 GN=XPR1 PE=1 SV=1	747.824	711.61	628.619	493.456	329.474	252.42
KIF11_HUMAN	1	1	33.02	0.0259988	0.0800874	1.39265	0.733962	1	1	WT	P7KO	119085	Kinesin-like protein KIF11 OS=Homo sapiens OX=9606 GN=KIF11 PE=1 SV=2	389.411	450.032	460.361	358.918	303.54	270.872
ARMC9_HUMAN	1	1	32.9	0.0269315	0.0812969	2.06875	0.724974	4	1	P7KO	WT	91761	LisH domain-containing protein ARMC9 OS=Homo sapiens OX=9606 GN=ARMC9 PE=1 SV=3	983.965	895.153	538.946	2054.91	1532.76	1414.68
PXDC2_HUMAN	2	2	138.73	0.0270681	0.0812969	1.98408	0.723676	4	1	P7KO	WT	59546	Plexin domain-containing protein 2 OS=Homo sapiens OX=9606 GN=PLXDC2 PE=1 SV=1	187.087	185.35	163.264	236.058	407.381	419.437
TRY3_HUMAN	1	1	109.56	0.027937	0.0822814	2.72012	0.715524	1;2;3;4;5	5	WT	P7KO	32508	Trypsin-3 OS=Homo sapiens OX=9606 GN=PRSS3 PE=1 SV=2	23711.5	10227.8	11724	6408.88	4610.51	5767.8
PCDBB_HUMAN	1	1	32.46	0.0280808	0.0822814	2.01977	0.714192	4	1	WT	P7KO	87035	Protocadherin beta-11 OS=Homo sapiens OX=9606 GN=PCDHB11 PE=2 SV=1	265.404	212.574	230.843	140.249	73.8719	136.821
POSTN_HUMAN	12	12	627.91	0.0287463	0.0832164	1.83381	0.708094	4	1	P7KO	WT	93255	Periostin OS=Homo sapiens OX=9606 GN=POSTN PE=1 SV=2	3091.65	4529.7	3890.95	5303.92	8578.96	7228.48
NCAM2_HUMAN	1	1	40.85	0.0297239	0.0838872	1.92758	0.69932	5	1	WT	P7KO	92988	Neural cell adhesion molecule 2 OS=Homo sapiens OX=9606 GN=NCAM2 PE=1 SV=2	639.895	448.993	511.264	190.81	341.771	297.552
VAT1_HUMAN	2	2	107.85	0.0297532	0.0838872	2.83094	0.69906	3	1	WT	P7KO	41893	Synaptic vesicle membrane protein VAT-1 homolog OS=Homo sapiens OX=9606 GN=VAT1 PE=1 SV=2	292.132	573.04	517.096	110.259	131.889	246.124
PLTP_HUMAN	2	2	131.08	0.0300254	0.0838872	1.82934	0.696658	4	1	P7KO	WT	54705	Phospholipid transfer protein OS=Homo sapiens OX=9606 GN=PLTP PE=1 SV=1	823.568	953.565	714.365	1093.51	1848	1616.29
APOH_HUMAN	1	1	44.97	0.030438	0.0840626	26.1017	0.693047	3	1	P7KO	WT	38273	Beta-2-glycoprotein 1 OS=Homo sapiens OX=9606 GN=APOH PE=1 SV=3	40.76	0	10.6255	549.937	357.432	433.882
NALP2_HUMAN	1	1	36.66	0.0310907	0.0848894	3.86385	0.687412	5	1	P7KO	WT	120437	NACHT, LRR and PYD domains-containing protein 2 OS=Homo sapiens OX=9606 GN=NLRP2 PE=1 SV=1	250.984	223.151	862.371	1266.76	1582.22	2315.07
LAMB1_HUMAN	26	25	1748.07	0.0323834	0.0870529	1.15178	0.67652	3;4;5	3	WT	P7KO	197909	Laminin subunit beta-1 OS=Homo sapiens OX=9606 GN=LAMB1 PE=1 SV=2	32449.9	34987.3	35362.3	27853.1	31381.7	30017.9
ITA3_HUMAN	1	1	34.12	0.0326077	0.0870529	2.21438	0.674666	5	1	WT	P7KO	116538	Integrin alpha-3 OS=Homo sapiens OX=9606 GN=ITGA3 PE=1 SV=5	195.138	240.087	315.974	74.6478	107.752	156.836
A2MG_HUMAN	11	8	786.06	0.034711	0.0916498	1.96996	0.657766	1;2;3;4;5	5	P7KO	WT	163188	Alpha-2-macroglobulin OS=Homo sapiens OX=9606 GN=A2M PE=1 SV=3	78863.7	111757	137992	159009	252037	236308
DJC13_HUMAN	1	1	37.99	0.035989	0.0939912	1.80842	0.647913	3	1	WT	P7KO	254252	DnaJ homolog subfamily C member 13 OS=Homo sapiens OX=9606 GN=DNAJC13 PE=1 SV=5	493.645	642.726	500.578	211.167	391.182	302.835
CBPC3_HUMAN	1	1	37.55	0.0374163	0.0948822	1.97007	0.637259	1	1	WT	P7KO	115938	Cytosolic carboxypeptidase 3 OS=Homo sapiens OX=9606 GN=AGBL3 PE=2 SV=2	628.682	468.139	730.657	228.36	426.619	272.642
MED23_HUMAN	1	1	50.56	0.0374917	0.0948822	1.68786	0.636706	1;2;3;4	4	WT	P7KO	156372	Mediator of RNA polymerase II transcription subunit 23 OS=Homo sapiens OX=9606 GN=MED23 PE=1 SV=2	2012.81	1407.66	2307.95	1239.14	968.317	1186.43
ATPA_HUMAN	2	2	114.96	0.0380204	0.0948822	3.78103	0.632857	1;2;3;4;5	5	WT	P7KO	59714	ATP synthase subunit alpha, mitochondrial OS=Homo sapiens OX=9606 GN=ATP5F1A PE=1 SV=1	1369.51	397.458	752.191	248.921	272.089	145.252
PCLO_HUMAN	1	1	37.48	0.0381559	0.0948822	1.41415	0.631878	4;5	2	P7KO	WT	560355	Protein piccolo OS=Homo sapiens OX=9606 GN=PCLO PE=1 SV=5	551.563	464.689	648.58	811.579	690.269	852.466
CD63_HUMAN	1	1	52.26	0.0389711	0.0948822	2.5822	0.626055	2	1	WT	P7KO	25619	CD63 antigen OS=Homo sapiens OX=9606 GN=CD63 PE=1 SV=2	1513.24	826.402	1340.83	732.073	290.391	402.86
TVAZ2_HUMAN	1	1	35.33	0.0393861	0.0948822	1.53767	0.623133	4;5	2	P7KO	WT	12164	T cell receptor alpha variable 26-2 OS=Homo sapiens OX=9606 GN=TRAV26-2 PE=3 SV=1	3595.99	4150.84	4655.07	5522.97	7934.4	5612.63
TAF5_HUMAN	1	1	45.53	0.0395742	0.0948822	2.25884	0.621817	4	1	WT	P7KO	86776	Transcription initiation factor TFIID subunit 5 OS=Homo sapiens OX=9606 GN=TAF5 PE=1 SV=3	130.125	129.072	144.727	97.005	45.9927	35.8219
KI13B_HUMAN	1	1	40.48	0.0403827	0.0948822	11.5917	0.616228	5	1	WT	P7KO	202663	Kinesin-like protein KIF13B OS=Homo sapiens OX=9606 GN=KIF13B PE=1 SV=2	324.229	145.121	61.2352	26.729	2.30716	16.7366
FBN1_HUMAN	1	1	33.37	0.0407304	0.0948822	1.53502	0.613855	4	1	P7KO	WT	312083	Fibrillin-1 OS=Homo sapiens OX=9606 GN=FBN1 PE=1 SV=4	1622.08	1867.81	1464.84	2201.85	3182.66	2221.11
STX2_HUMAN	1	1	56.11	0.0409231	0.0948822	2.707	0.612548	2	1	WT	P7KO	33320	Syntaxin-2 OS=Homo sapiens OX=9606 GN=STX2 PE=1 SV=3	94.8382	91.0195	182.14	40.2645	28.2107	67.4675
TBB4A_HUMAN	13	1	884.56	0.0410101	0.0948822	3.07857	0.611961	2;3;5	3	WT	P7KO	49554	Tubulin beta-4A chain OS=Homo sapiens OX=9606 GN=TUBB4A PE=1 SV=2	49.0287	145.332	60.5598	27.1352	31.3014	24.3682
FILA2_HUMAN	4	4	221.34	0.0413694	0.0948822	2.25094	0.609544	1;2;3;4;5	5	WT	P7KO	247928	Filaggrin-2 OS=Homo sapiens OX=9606 GN=FLG2 PE=1 SV=1	1844.03	842.822	981.196	482.002	644.124	503.438
CP2C8_HUMAN	1	1	42.29	0.0414637	0.0948822	1.48789	0.608913	1;3;4;5	4	P7KO	WT	55789	Cytochrome P450 2C8 OS=Homo sapiens OX=9606 GN=CYP2C8 PE=1 SV=2	41102.7	49272.4	31302.5	65432.6	56124.1	59486
PYGL_HUMAN	2	1	98.89	0.0430267	0.0970378	5.2465	0.598648	4	1	P7KO	WT	97087	Glycogen phosphorylase, liver form OS=Homo sapiens OX=9606 GN=PYGL PE=1 SV=4	1.53091	0	4.22597	10.772	7.46521	11.9662
SOX30_HUMAN	1	1	36.93	0.0437907	0.0970378	1.89496	0.593759	3;4;5	3	P7KO	WT	81804	Transcription factor SOX-30 OS=Homo sapiens OX=9606 GN=SOX30 PE=1 SV=1	42901.4	61028.5	68532.4	76342.1	128994	121473
NU160_HUMAN	1	1	32.71	0.0438976	0.0970378	1.85735	0.593082	1;3	2	P7KO	WT	162017	Nuclear pore complex protein Nup160 OS=Homo sapiens OX=9606 GN=NUP160 PE=1 SV=3	785.712	749.312	850.4	1027.31	1376.58	2026.68
CADH2_HUMAN	1	1	41.68	0.0440212	0.0970378	13.4448	0.5923	4	1	P7KO	WT	99747	Cadherin-2 OS=Homo sapiens OX=9606 GN=CDH2 PE=1 SV=4	71.96	0	0	351.492	324.579	291.419
ZG16B_HUMAN	2	2	84.9	0.0458996	0.0995862	1.67797	0.580681	2;5	2	WT	P7KO	22725	Zymogen granule protein 16 homolog B OS=Homo sapiens OX=9606 GN=ZG16B PE=1 SV=3	700.185	717.929	1125.69	522.676	429.044	564.284
CBPN_HUMAN	2	1	73.76	0.0462544	0.0995862	2.42104	0.578538	3;5	2	P7KO	WT	52253	Carboxypeptidase N catalytic chain OS=Homo sapiens OX=9606 GN=CPN1 PE=1 SV=1	300.924	430.642	613.739	655.206	1271.27	1330.55
FA47A_HUMAN	1	1	33.21	0.0467312	0.0995862	3.00608	0.575685	3	1	WT	P7KO	90536	Protein FAM47A OS=Homo sapiens OX=9606 GN=FAM47A PE=1 SV=3	341.962	271.595	774.255	209.554	127.832	124.282
PTK7_HUMAN	1	1	69.13	0.0468352	0.0995862	1.45168	0.575066	4	1	P7KO	WT	118317	Inactive tyrosine-protein kinase 7 OS=Homo sapiens OX=9606 GN=PTK7 PE=1 SV=2	149.09	140.165	158.261	168.353	251.692	229.604
PGCA_HUMAN	1	1	34.84	0.047305	0.0996403	1.96437	0.572289	5	1	WT	P7KO	261169	Aggrecan core protein OS=Homo sapiens OX=9606 GN=ACAN PE=1 SV=3	291.659	293.082	395.959	105.395	235.925	157.923
A1AT_HUMAN	2	2	106.74	0.04769	0.0996403	1.91925	0.570034	2;3;5	3	WT	P7KO	46707	Alpha-1-antitrypsin OS=Homo sapiens OX=9606 GN=SERPINA1 PE=1 SV=3	1942.08	2272.68	1195.67	969.257	753.076	1096.7
TCAF1_HUMAN	1	1	37.69	0.0485227	0.100506	7.85665	0.565217	4	1	WT	P7KO	102061	TRPM8 channel-associated factor 1 OS=Homo sapiens OX=9606 GN=TCAF1 PE=1 SV=3	557.928	655.696	410.027	166.7	5.17398	34.7852
HEP2_HUMAN	3	2	118.63	0.0510949	0.104761	1.33916	0.550854	2;4	2	WT	P7KO	57034	Heparin cofactor 2 OS=Homo sapiens OX=9606 GN=SERPIND1 PE=1 SV=3	559.369	542.959	506.958	426.828	453.183	321.705
PTN4_HUMAN	1	1	59.21	0.0516921	0.104761	1.60583	0.547626	1	1	WT	P7KO	105844	Tyrosine-protein phosphatase non-receptor type 4 OS=Homo sapiens OX=9606 GN=PTPN4 PE=1 SV=1	193.1	118.895	167.57	98.3611	85.2138	115.065
TBB4B_HUMAN	19	1	1331.64	0.0520006	0.104761	2.2544	0.545974	3	1	WT	P7KO	49799	Tubulin beta-4B chain OS=Homo sapiens OX=9606 GN=TUBB4B PE=1 SV=1	269.044	518.621	551.302	139.58	258.438	195.917
RFC5_HUMAN	1	1	38.5	0.0523209	0.104761	5.24875	0.544269	3	1	WT	P7KO	38472	Replication factor C subunit 5 OS=Homo sapiens OX=9606 GN=RFC5 PE=1 SV=1	557.105	2769.06	749.31	317.33	281.095	178.041
ARFG3_HUMAN	1	1	33.65	0.0532958	0.105433	2.6966	0.539146	5	1	P7KO	WT	56893	ADP-ribosylation factor GTPase-activating protein 3 OS=Homo sapiens OX=9606 GN=ARFGAP3 PE=1 SV=1	181.8	301.418	714.099	875.022	1007.73	1345.93
OMD_HUMAN	1	1	47.45	0.0535339	0.105433	1.15886	0.53791	4	1	P7KO	WT	49460	Osteomodulin OS=Homo sapiens OX=9606 GN=OMD PE=1 SV=1	778.439	793.811	743.156	819.817	974.506	888.911
EF1A2_HUMAN	4	1	224.64	0.055463	0.108344	3.46075	0.528106	2;3	2	WT	P7KO	50438	Elongation factor 1-alpha 2 OS=Homo sapiens OX=9606 GN=EEF1A2 PE=1 SV=1	4758.13	1480	1503.91	956.108	683.452	597.54
LUM_HUMAN	8	6	500.03	0.0561983	0.108706	1.33391	0.524464	3;4;5	3	P7KO	WT	38405	Lumican OS=Homo sapiens OX=9606 GN=LUM PE=1 SV=2	23716.6	32496.3	32201.4	36379.3	39630.6	41927
IGJ_HUMAN	1	1	96.18	0.0565531	0.108706	49.8323	0.522726	2	1	WT	P7KO	18087	Immunoglobulin J chain OS=Homo sapiens OX=9606 GN=JCHAIN PE=1 SV=4	56.0031	906.024	28.5092	8.88149	3.86598	7.12992
ACTG_HUMAN	30	1	2658.91	0.0573549	0.109372	2.87438	0.518839	2	1	P7KO	WT	41766	Actin, cytoplasmic 2 OS=Homo sapiens OX=9606 GN=ACTG1 PE=1 SV=1	509.851	424.945	1094.1	1025.75	2463.13	2342.94
H2A1B_HUMAN	2	1	188.37	0.0587337	0.110466	3.60985	0.512292	1	1	P7KO	WT	14127	Histone H2A type 1-B/E OS=Homo sapiens OX=9606 GN=H2AC4 PE=1 SV=2	562.373	537.973	475.173	1168.61	931.388	3587.39
RAB30_HUMAN	1	1	33.55	0.0594122	0.110466	1.40573	0.509132	3	1	P7KO	WT	23044	Ras-related protein Rab-30 OS=Homo sapiens OX=9606 GN=RAB30 PE=1 SV=2	196.585	140.899	186.345	286.241	218.749	231.372
CD81_HUMAN	2	2	161.61	0.0602927	0.110466	2.58613	0.50509	1	1	WT	P7KO	25792	CD81 antigen OS=Homo sapiens OX=9606 GN=CD81 PE=1 SV=1	6701.46	5537.2	6672.91	921.303	3426.83	2964.55
TRFE_HUMAN	1	1	71.03	0.0603723	0.110466	2.05678	0.504728	4	1	P7KO	WT	77000	Serotransferrin OS=Homo sapiens OX=9606 GN=TF PE=1 SV=4	2303.87	1839.31	2048.92	6492.85	3281.06	2961.9
LIN41_HUMAN	1	1	38.68	0.060677	0.110466	1.26867	0.503346	3;4	2	WT	P7KO	93326	E3 ubiquitin-protein ligase TRIM71 OS=Homo sapiens OX=9606 GN=TRIM71 PE=1 SV=1	6318.86	7726.35	7455.59	4993.52	6326.74	5627.31
AT1B1_HUMAN	4	4	335.56	0.0609897	0.110466	2.17202	0.501936	3	1	WT	P7KO	35039	Sodium/potassium-transporting ATPase subunit beta-1 OS=Homo sapiens OX=9606 GN=ATP1B1 PE=1 SV=1	2982.35	6547.68	5219.3	1555.05	2637.94	2597.62
PCD16_HUMAN	2	2	125.55	0.0621662	0.110466	1.37108	0.496703	5	1	P7KO	WT	345971	Protocadherin-16 OS=Homo sapiens OX=9606 GN=DCHS1 PE=1 SV=1	2233.99	2383.13	3321.53	3595.82	3879.56	3409.19
DOP1_HUMAN	1	1	39.11	0.0621933	0.110466	3.36729	0.496584	3;4;5	3	WT	P7KO	277179	Protein dopey-1 OS=Homo sapiens OX=9606 GN=DOP1A PE=2 SV=1	15646.3	9252.09	5689.48	5810.36	1512.69	1760.76
EMAL2_HUMAN	1	1	68.08	0.0624378	0.110466	2.90636	0.49551	3	1	WT	P7KO	70634	Echinoderm microtubule-associated protein-like 2 OS=Homo sapiens OX=9606 GN=EML2 PE=1 SV=1	267.153	244.007	324.692	31.5517	83.0701	172.973
SERA_HUMAN	3	3	198.34	0.0627091	0.110466	3.63025	0.494325	3	1	WT	P7KO	56614	D-3-phosphoglycerate dehydrogenase OS=Homo sapiens OX=9606 GN=PHGDH PE=1 SV=4	230.11	444.833	433.132	28.0424	150.663	126.528
TIMP2_HUMAN	2	1	88.93	0.0630115	0.110466	2.52801	0.493011	1	1	P7KO	WT	24383	Metalloproteinase inhibitor 2 OS=Homo sapiens OX=9606 GN=TIMP2 PE=1 SV=2	227.871	60.7545	123.372	333.623	441.62	266.29
LAMA5_HUMAN	39	37	2688.73	0.0634457	0.110466	1.30862	0.491136	5	1	WT	P7KO	399479	Laminin subunit alpha-5 OS=Homo sapiens OX=9606 GN=LAMA5 PE=1 SV=8	33433.7	31712.3	34189	20434.3	29481.7	25992.4
FA10_HUMAN	3	3	184.43	0.0643728	0.111274	1.6869	0.487181	3;4;5	3	WT	P7KO	54697	Coagulation factor X OS=Homo sapiens OX=9606 GN=F10 PE=1 SV=2	3329	5431.46	4812.53	1972.89	3077.99	2995.24
HFM1_HUMAN	1	1	38.12	0.0652486	0.111982	2.06973	0.483503	3	1	P7KO	WT	162507	Probable ATP-dependent DNA helicase HFM1 OS=Homo sapiens OX=9606 GN=HFM1 PE=1 SV=2	612.302	279.295	722.997	1350.77	1073.57	917.431
RS27A_HUMAN	8	8	582.74	0.0666918	0.112106	1.58813	0.477564	1;2;3;4;5	5	WT	P7KO	17953	Ubiquitin-ribosomal protein eS31 fusion protein OS=Homo sapiens OX=9606 GN=RPS27A PE=1 SV=2	36222.4	41384.5	40472.5	16256.4	28312.8	29781.7
SAHH_HUMAN	8	7	394.7	0.0670241	0.112106	2.03641	0.476218	3;5	2	WT	P7KO	47685	Adenosylhomocysteinase OS=Homo sapiens OX=9606 GN=AHCY PE=1 SV=4	9479.05	13010.6	7584.27	2859.4	6822.1	5086.6
GNAQ_HUMAN	1	1	55.78	0.0671798	0.112106	5.60157	0.47559	2	1	WT	P7KO	42115	Guanine nucleotide-binding protein G(q) subunit alpha OS=Homo sapiens OX=9606 GN=GNAQ PE=1 SV=4	39.3303	124.372	162.121	4.25158	8.44102	45.4739
ATPB_HUMAN	2	1	146.83	0.0671872	0.112106	2.71945	0.47556	2;3;5	3	WT	P7KO	56525	ATP synthase subunit beta, mitochondrial OS=Homo sapiens OX=9606 GN=ATP5F1B PE=1 SV=3	1120.14	492.924	519.003	440.805	159.301	183.9
4F2_HUMAN	4	4	221.15	0.067885	0.112489	1.58561	0.472765	4	1	WT	P7KO	67952	Amino acid transporter heavy chain SLC3A2 OS=Homo sapiens OX=9606 GN=SLC3A2 PE=1 SV=3	531.923	734.639	912.297	388.493	462.99	522.663
DYH8_HUMAN	1	1	44.73	0.0688505	0.113308	2.20225	0.468952	3	1	WT	P7KO	514335	Dynein axonemal heavy chain 8 OS=Homo sapiens OX=9606 GN=DNAH8 PE=1 SV=2	567.099	459.877	346.197	355.051	124.282	144.198
ASPM_HUMAN	2	1	64.52	0.0698098	0.113971	2.14078	0.465225	1;3;4	3	WT	P7KO	409540	Abnormal spindle-like microcephaly-associated protein OS=Homo sapiens OX=9606 GN=ASPM PE=1 SV=2	529.656	334.151	214.94	161.781	134.736	207.387
PLAK_HUMAN	3	3	155.07	0.0702082	0.113971	2.6634	0.463694	1;2;5	3	WT	P7KO	81693	Junction plakoglobin OS=Homo sapiens OX=9606 GN=JUP PE=1 SV=3	901.919	334.305	543.129	320.2	222.159	125.717
CTL2_HUMAN	2	2	105.1	0.0709026	0.113971	1.97363	0.461051	4	1	WT	P7KO	80071	Choline transporter-like protein 2 OS=Homo sapiens OX=9606 GN=SLC44A2 PE=1 SV=3	505.27	589.694	649.303	149.412	362.495	371.877
ITIH2_HUMAN	10	10	953.11	0.0711758	0.113971	1.49991	0.460019	1;2;3;4;5	5	P7KO	WT	106397	Inter-alpha-trypsin inhibitor heavy chain H2 OS=Homo sapiens OX=9606 GN=ITIH2 PE=1 SV=2	68194.1	108733	84619.5	106544	150880	134873
BASI_HUMAN	1	1	67.16	0.071625	0.113971	1.98843	0.458333	3	1	WT	P7KO	42174	Basigin OS=Homo sapiens OX=9606 GN=BSG PE=1 SV=2	405.237	327.118	477.95	106.458	266.688	235.526
CAP1_HUMAN	1	1	40.07	0.0722646	0.114232	2.15585	0.455953	3	1	WT	P7KO	51869	Adenylyl cyclase-associated protein 1 OS=Homo sapiens OX=9606 GN=CAP1 PE=1 SV=5	266.83	482.024	309.679	87.525	185.372	218.108
NFKB2_HUMAN	1	1	48.28	0.0727648	0.114271	2.52531	0.454109	4	1	WT	P7KO	96689	Nuclear factor NF-kappa-B p100 subunit OS=Homo sapiens OX=9606 GN=NFKB2 PE=1 SV=4	272.666	132.927	147.315	124.317	56.0867	38.5423
ITB1_HUMAN	9	9	502.5	0.075014	0.115772	1.91174	0.446	5	1	WT	P7KO	88357	Integrin beta-1 OS=Homo sapiens OX=9606 GN=ITGB1 PE=1 SV=2	2953.08	3769.03	5592.85	1414.42	2272.02	2755.31
GDIB_HUMAN	4	1	265.21	0.0754289	0.115772	2.18093	0.444536	3	1	WT	P7KO	50631	Rab GDP dissociation inhibitor beta OS=Homo sapiens OX=9606 GN=GDI2 PE=1 SV=2	318.003	703.426	683.454	178.689	297.541	305.492
F163B_HUMAN	1	1	33.37	0.0760338	0.115772	7.01505	0.442419	5	1	WT	P7KO	18178	Protein FAM163B OS=Homo sapiens OX=9606 GN=FAM163B PE=1 SV=1	2017.04	1080.3	278.149	279.854	42.5288	158.796
SHRM3_HUMAN	1	1	32.01	0.076414	0.115772	12.1263	0.441098	1	1	WT	P7KO	216724	Protein Shroom3 OS=Homo sapiens OX=9606 GN=SHROOM3 PE=1 SV=2	410.625	50.4455	35.3431	6.28418	10.2236	24.4293
AN18A_HUMAN	1	1	35.58	0.0766124	0.115772	1.58581	0.440412	5	1	P7KO	WT	115525	Ankyrin repeat domain-containing protein 18A OS=Homo sapiens OX=9606 GN=ANKRD18A PE=2 SV=3	2497.27	2582.74	3666.97	4001.61	3812.74	6056.75
ARF5_HUMAN	1	1	50.5	0.077721	0.115772	1.91673	0.436618	1	1	WT	P7KO	20517	ADP-ribosylation factor 5 OS=Homo sapiens OX=9606 GN=ARF5 PE=1 SV=2	151.621	189.857	280.296	68.379	115.071	140.942
ACTN1_HUMAN	5	1	346.95	0.0781759	0.115772	1.25217	0.435079	4	1	P7KO	WT	102993	Alpha-actinin-1 OS=Homo sapiens OX=9606 GN=ACTN1 PE=1 SV=2	139.571	140.489	113.886	146.121	183.846	163.322
PML_HUMAN	1	1	38.89	0.078766	0.115772	1.96311	0.4331	1	1	WT	P7KO	97489	Protein PML OS=Homo sapiens OX=9606 GN=PML PE=1 SV=3	432.48	195.487	348.012	171.502	126.164	199.493
DESM_HUMAN	1	1	46.39	0.0787901	0.115772	1.51876	0.43302	1;2;3	3	WT	P7KO	53503	Desmin OS=Homo sapiens OX=9606 GN=DES PE=1 SV=3	508.061	292.552	413.736	260.094	247.454	292.019
CA2D2_HUMAN	1	1	48.74	0.0787906	0.115772	1.78322	0.433018	5	1	WT	P7KO	129735	Voltage-dependent calcium channel subunit alpha-2/delta-2 OS=Homo sapiens OX=9606 GN=CACNA2D2 PE=1 SV=2	167.3	300.55	197.247	85.9267	138.549	148.5
C4BPA_HUMAN	1	1	33.05	0.0790206	0.115772	1.37416	0.432252	4	1	P7KO	WT	66989	C4b-binding protein alpha chain OS=Homo sapiens OX=9606 GN=C4BPA PE=1 SV=2	946.931	1205.53	1238.97	1260.5	1614.18	1785.69
2AAA_HUMAN	2	2	95.9	0.0813282	0.117938	1.20533	0.424711	3	1	WT	P7KO	65267	Serine/threonine-protein phosphatase 2A 65 kDa regulatory subunit A alpha isoform OS=Homo sapiens OX=9606 GN=PPP2R1A PE=1 SV=4	291.506	362.014	307.511	290.505	251.391	255.419
KDM5B_HUMAN	1	1	38.52	0.0816141	0.117938	1.85372	0.423795	3	1	WT	P7KO	175545	Lysine-specific demethylase 5B OS=Homo sapiens OX=9606 GN=KDM5B PE=1 SV=3	1070.3	922.755	961.042	451.425	844.087	298.094
MPRI_HUMAN	1	1	74.79	0.0819721	0.117938	1.97074	0.422653	5	1	P7KO	WT	274199	Cation-independent mannose-6-phosphate receptor OS=Homo sapiens OX=9606 GN=IGF2R PE=1 SV=3	9881.93	15532.4	19348.5	18570.7	37690.4	31954.8
TBC16_HUMAN	1	1	43.73	0.0836896	0.119549	1.25986	0.41726	4	1	P7KO	WT	86317	TBC1 domain family member 16 OS=Homo sapiens OX=9606 GN=TBC1D16 PE=2 SV=1	323.768	421.801	452.282	523.905	505.059	480.159
AL9A1_HUMAN	2	2	65.99	0.0844839	0.119549	2.0951	0.414812	3	1	WT	P7KO	53767	4-trimethylaminobutyraldehyde dehydrogenase OS=Homo sapiens OX=9606 GN=ALDH9A1 PE=1 SV=3	140.724	300.537	339.234	109.358	155.674	107.502
PERM_HUMAN	4	4	302.11	0.0845842	0.119549	16.0263	0.414505	2	1	WT	P7KO	83815	Myeloperoxidase OS=Homo sapiens OX=9606 GN=MPO PE=1 SV=1	158.828	2382.4	193.054	45.7767	53.8951	70.9406
SMCA4_HUMAN	1	1	37.41	0.0863796	0.121373	1.3024	0.409083	1;2;4	3	WT	P7KO	184530	Transcription activator BRG1 OS=Homo sapiens OX=9606 GN=SMARCA4 PE=1 SV=2	7379	5167.7	6906.39	5166.1	5004.92	4765.35
PDIA3_HUMAN	1	1	43.63	0.0881278	0.122886	6.12101	0.403937	3	1	WT	P7KO	56747	Protein disulfide-isomerase A3 OS=Homo sapiens OX=9606 GN=PDIA3 PE=1 SV=4	89.929	90.5089	88.0807	8.89308	0	34.9752
IC1_HUMAN	2	2	70.17	0.0884795	0.122886	2.26515	0.402917	4	1	P7KO	WT	55119	Plasma protease C1 inhibitor OS=Homo sapiens OX=9606 GN=SERPING1 PE=1 SV=2	1372.07	1458.7	1795.34	1692.45	4353.5	4432.86
ILF2_HUMAN	1	1	33.49	0.0903004	0.123715	1.65931	0.397717	2;4;5	3	P7KO	WT	43035	Interleukin enhancer-binding factor 2 OS=Homo sapiens OX=9606 GN=ILF2 PE=1 SV=2	842.814	1224.99	1064.39	2126.53	1154.13	1916.63
CTNB1_HUMAN	4	4	237.04	0.0905914	0.123715	1.93601	0.396898	4	1	WT	P7KO	85442	Catenin beta-1 OS=Homo sapiens OX=9606 GN=CTNNB1 PE=1 SV=1	962.302	1021.81	498.125	337.582	355.691	588.865
TCPH_HUMAN	2	2	70.2	0.0906214	0.123715	6.59907	0.396813	3	1	WT	P7KO	59329	T-complex protein 1 subunit eta OS=Homo sapiens OX=9606 GN=CCT7 PE=1 SV=2	53.4928	61.8512	98.8891	0	17.7465	14.7177
SHBG_HUMAN	1	1	43.85	0.0924033	0.125435	1.1947	0.391873	3	1	WT	P7KO	43752	Sex hormone-binding globulin OS=Homo sapiens OX=9606 GN=SHBG PE=1 SV=2	375.902	339.488	294.994	264.705	280.721	300.296
Z3H7B_HUMAN	1	1	32.25	0.0936173	0.12584	1.42992	0.388576	4	1	P7KO	WT	109788	Zinc finger CCCH domain-containing protein 7B OS=Homo sapiens OX=9606 GN=ZC3H7B PE=1 SV=2	2658.28	2194.58	1610.91	2599.77	3158.4	3484.5
WDR1_HUMAN	3	3	127.24	0.0937492	0.12584	1.48891	0.388221	3;5	2	WT	P7KO	66152	WD repeat-containing protein 1 OS=Homo sapiens OX=9606 GN=WDR1 PE=1 SV=4	636.019	617.866	695.867	286.199	502.519	520.798
PDC6I_HUMAN	10	8	605.67	0.0965035	0.128748	1.53273	0.380951	4	1	WT	P7KO	95963	Programmed cell death 6-interacting protein OS=Homo sapiens OX=9606 GN=PDCD6IP PE=1 SV=1	2976.2	3035.73	3633.25	1348.4	2350.88	2593.55
MOCS3_HUMAN	1	1	36.15	0.0969868	0.128748	1.5364	0.379703	3;4;5	3	P7KO	WT	49638	Adenylyltransferase and sulfurtransferase MOCS3 OS=Homo sapiens OX=9606 GN=MOCS3 PE=1 SV=1	3354.67	5793.82	4836.41	5544.03	8416.18	7526.21
NBEL2_HUMAN	1	1	46.52	0.099906	0.131873	2.09117	0.37233	5	1	WT	P7KO	302326	Neurobeachin-like protein 2 OS=Homo sapiens OX=9606 GN=NBEAL2 PE=1 SV=2	74.5158	50.9214	29.4668	16.7045	25.3389	32.032
HS90B_HUMAN	19	4	1346.13	0.100593	0.131873	1.26296	0.370635	4	1	WT	P7KO	83212	Heat shock protein HSP 90-beta OS=Homo sapiens OX=9606 GN=HSP90AB1 PE=1 SV=4	2198.82	2720.11	2666.41	1667.32	2136.94	2201.73
GNAS1_HUMAN	4	3	263.05	0.101712	0.131873	4.58238	0.367907	3	1	WT	P7KO	110956	Guanine nucleotide-binding protein G(s) subunit alpha isoforms XLas OS=Homo sapiens OX=9606 GN=GNAS PE=1 SV=2	112.308	393.677	430.251	91.8898	12.5798	99.8427
SBSN_HUMAN	2	2	82.63	0.10183	0.131873	Infinity	0.367622	2	1	WT	P7KO	60505	Suprabasin OS=Homo sapiens OX=9606 GN=SBSN PE=1 SV=2	151.032	3.58131	1.45635	0	0	0
STXB1_HUMAN	3	3	176.22	0.102112	0.131873	3.02968	0.366941	3	1	WT	P7KO	67526	Syntaxin-binding protein 1 OS=Homo sapiens OX=9606 GN=STXBP1 PE=1 SV=1	304.001	601.264	583.136	38.7423	204.444	248.088
BCD1_HUMAN	1	1	40.58	0.102634	0.131873	1.53126	0.365688	4	1	P7KO	WT	53884	Box C/D snoRNA protein 1 OS=Homo sapiens OX=9606 GN=ZNHIT6 PE=1 SV=1	34.6653	39.7777	47.7198	45.024	80.8516	61.1874
DPOE1_HUMAN	1	1	32.76	0.104975	0.134163	1.53018	0.360169	4	1	P7KO	WT	261351	DNA polymerase epsilon catalytic subunit A OS=Homo sapiens OX=9606 GN=POLE PE=1 SV=5	2040.15	3481.89	2926.62	3242.3	4740.36	4945.34
EMIL1_HUMAN	19	18	1554.19	0.10885	0.137281	1.32422	0.35138	3;4;5	3	WT	P7KO	106630	EMILIN-1 OS=Homo sapiens OX=9606 GN=EMILIN1 PE=1 SV=3	39809	42315.6	41269.4	22874.5	36659.1	33648.8
GCP6_HUMAN	1	1	35.17	0.108999	0.137281	5.52767	0.35105	5	1	WT	P7KO	200372	Gamma-tubulin complex component 6 OS=Homo sapiens OX=9606 GN=TUBGCP6 PE=1 SV=3	45.4312	20.4952	4.82914	3.92418	4.59206	4.28399
GP119_HUMAN	1	1	33.03	0.109561	0.137281	1.46672	0.349811	4	1	P7KO	WT	36864	Glucose-dependent insulinotropic receptor OS=Homo sapiens OX=9606 GN=GPR119 PE=1 SV=1	1189.98	2068.15	2294.72	2584.84	2754.96	2804.68
LACTB_HUMAN	1	1	33.41	0.110082	0.137281	1.65058	0.348672	4	1	P7KO	WT	60655	Serine beta-lactamase-like protein LACTB, mitochondrial OS=Homo sapiens OX=9606 GN=LACTB PE=1 SV=2	1141.32	2046.14	1782.88	1894.56	3281.02	3028.37
TPD55_HUMAN	1	1	32.03	0.110271	0.137281	9.15124	0.348259	3	1	WT	P7KO	15493	Tumor protein D55 OS=Homo sapiens OX=9606 GN=TPD52L3 PE=1 SV=2	625.271	707.845	311.894	50.7149	129.043	0
CYFP1_HUMAN	1	1	68.39	0.110912	0.137367	5.30108	0.346869	5	1	WT	P7KO	145089	Cytoplasmic FMR1-interacting protein 1 OS=Homo sapiens OX=9606 GN=CYFIP1 PE=1 SV=1	19.2142	80.2649	78.3513	0.426577	5.09795	28.0216
FPRP_HUMAN	3	3	142.7	0.111913	0.137895	2.05201	0.34472	5	1	WT	P7KO	98495	Prostaglandin F2 receptor negative regulator OS=Homo sapiens OX=9606 GN=PTGFRN PE=1 SV=2	503.891	938.841	1180.25	250.187	494.92	533.14
PFKAM_HUMAN	1	1	37.83	0.113121	0.138082	1.52522	0.342159	4;5	2	WT	P7KO	85128	ATP-dependent 6-phosphofructokinase, muscle type OS=Homo sapiens OX=9606 GN=PFKM PE=1 SV=2	173.693	225.684	145.949	121.05	83.9307	152.558
PR14L_HUMAN	1	1	31.92	0.113938	0.138082	2.6963	0.340449	5	1	WT	P7KO	237150	Protein PRR14L OS=Homo sapiens OX=9606 GN=PRR14L PE=1 SV=1	1082.36	426.683	332.41	353.347	124.873	204.736
JIP4_HUMAN	1	1	31.38	0.113965	0.138082	6.13514	0.340392	5	1	WT	P7KO	146115	C-Jun-amino-terminal kinase-interacting protein 4 OS=Homo sapiens OX=9606 GN=SPAG9 PE=1 SV=4	193.789	72.8834	19.3528	43.6259	1.59371	1.40131
COQA1_HUMAN	1	1	85.47	0.114515	0.138082	3.47429	0.33925	3	1	WT	P7KO	45353	Collagen alpha-1(XXVI) chain OS=Homo sapiens OX=9606 GN=COL26A1 PE=1 SV=1	51.4186	286.837	140.181	38.937	39.5821	59.1886
TCPE_HUMAN	3	3	142.22	0.115091	0.138082	1.61786	0.338062	3	1	WT	P7KO	59633	T-complex protein 1 subunit epsilon OS=Homo sapiens OX=9606 GN=CCT5 PE=1 SV=1	641.42	683.386	603.091	256.004	303.869	631.759
ARPC4_HUMAN	1	1	37.77	0.115835	0.138082	1.60339	0.336539	1	1	P7KO	WT	19654	Actin-related protein 2/3 complex subunit 4 OS=Homo sapiens OX=9606 GN=ARPC4 PE=1 SV=3	215.635	128.837	318.138	372.142	316.821	373.46
EXT1_HUMAN	1	1	31.1	0.116159	0.138082	Infinity	0.33588	4	1	P7KO	WT	86200	Exostosin-1 OS=Homo sapiens OX=9606 GN=EXT1 PE=1 SV=2	0	0	0	0	96.2406	86.4733
METL5_HUMAN	1	1	43.03	0.117147	0.138082	2.83567	0.333883	5	1	WT	P7KO	23704	rRNA N6-adenosine-methyltransferase METTL5 OS=Homo sapiens OX=9606 GN=METTL5 PE=1 SV=1	101.436	41.8261	26.3766	21.015	11.2725	27.5356
SPTN1_HUMAN	1	1	35.21	0.117236	0.138082	1.60494	0.333704	1;3	2	P7KO	WT	284364	Spectrin alpha chain, non-erythrocytic 1 OS=Homo sapiens OX=9606 GN=SPTAN1 PE=1 SV=3	5347.66	2452.26	4307.91	7892.93	5464.81	6074.62
CTCFL_HUMAN	1	1	34.48	0.117866	0.138147	1.77179	0.332446	4;5	2	WT	P7KO	75698	Transcriptional repressor CTCFL OS=Homo sapiens OX=9606 GN=CTCFL PE=1 SV=2	13986.7	7803.45	13986.2	9996.09	5033.63	5162.52
SORCN_HUMAN	1	1	70.25	0.118979	0.138774	1.72906	0.330243	1	1	WT	P7KO	21662	Sorcin OS=Homo sapiens OX=9606 GN=SRI PE=1 SV=1	891.761	793.498	1213.25	331.49	472.882	871.978
LMF1_HUMAN	1	1	33.46	0.120196	0.138933	3.5815	0.327866	5	1	WT	P7KO	64831	Lipase maturation factor 1 OS=Homo sapiens OX=9606 GN=LMF1 PE=1 SV=1	1510.45	494.026	328.94	441.14	93.2165	117.161
AKAP9_HUMAN	1	1	36.04	0.120271	0.138933	1.4921	0.327721	2	1	P7KO	WT	452708	A-kinase anchor protein 9 OS=Homo sapiens OX=9606 GN=AKAP9 PE=1 SV=4	315.096	193.273	308.36	331.631	514.178	372.835
ASB6_HUMAN	1	1	42.57	0.121816	0.139026	1.71367	0.324754	3;4	2	P7KO	WT	47106	Ankyrin repeat and SOCS box protein 6 OS=Homo sapiens OX=9606 GN=ASB6 PE=1 SV=1	1767.1	2425.37	2262.08	5529.03	2691.27	2840.69
PGK1_HUMAN	6	4	298.03	0.121994	0.139026	1.80956	0.324416	2	1	P7KO	WT	44586	Phosphoglycerate kinase 1 OS=Homo sapiens OX=9606 GN=PGK1 PE=1 SV=3	2302.07	5410.56	5564.53	6300.54	10555.5	7169.67
HS71A_HUMAN	12	6	797.22	0.122088	0.139026	2.25447	0.324237	2;3;4;5	4	WT	P7KO	70009	Heat shock 70 kDa protein 1A OS=Homo sapiens OX=9606 GN=HSPA1A PE=1 SV=1	451.157	1295.47	900.465	222.593	470.537	481.019
IF4A1_HUMAN	3	3	191.08	0.122999	0.139402	1.97372	0.322516	2;3	2	WT	P7KO	46125	Eukaryotic initiation factor 4A-I OS=Homo sapiens OX=9606 GN=EIF4A1 PE=1 SV=1	257.549	572.249	448.61	120.509	241.154	286.053
CO5_HUMAN	8	8	538.87	0.123663	0.139497	1.49131	0.321273	4;5	2	P7KO	WT	188186	Complement C5 OS=Homo sapiens OX=9606 GN=C5 PE=1 SV=4	7456.15	12391.9	8692.92	10459	16179.9	15924.7
VCAM1_HUMAN	2	2	164.24	0.1265	0.141032	1.44688	0.31606	4	1	P7KO	WT	81224	Vascular cell adhesion protein 1 OS=Homo sapiens OX=9606 GN=VCAM1 PE=1 SV=1	278.585	356.406	231.407	307.945	476.498	469.133
PSA6_HUMAN	1	1	35.55	0.126697	0.141032	1.44177	0.315705	1	1	WT	P7KO	27382	Proteasome subunit alpha type-6 OS=Homo sapiens OX=9606 GN=PSMA6 PE=1 SV=1	248.11	297.097	292.716	125.606	236.987	218.582
GSTP1_HUMAN	2	2	97.4	0.127325	0.141032	2.14242	0.314575	1	1	WT	P7KO	23341	Glutathione S-transferase P OS=Homo sapiens OX=9606 GN=GSTP1 PE=1 SV=2	1134.49	377.835	498.899	262.227	328.878	347.66
PGS2_HUMAN	2	2	89.59	0.127372	0.141032	1.79281	0.31449	5	1	WT	P7KO	39722	Decorin OS=Homo sapiens OX=9606 GN=DCN PE=1 SV=1	814.4	643.017	418.584	504.551	329.9	211.952
CNDP2_HUMAN	1	1	45.71	0.128552	0.141114	1.52619	0.312389	3	1	WT	P7KO	52845	Cytosolic non-specific dipeptidase OS=Homo sapiens OX=9606 GN=CNDP2 PE=1 SV=2	313.796	242.189	245.69	120.631	260.193	144.454
CTNA1_HUMAN	1	1	49.11	0.12862	0.141114	1.37166	0.312268	4	1	WT	P7KO	100009	Catenin alpha-1 OS=Homo sapiens OX=9606 GN=CTNNA1 PE=1 SV=1	317.939	294.159	230.557	266.197	174.748	173.386
ARH37_HUMAN	1	1	47.25	0.130443	0.142464	1.21809	0.309076	2;3;4;5	4	P7KO	WT	76231	Rho guanine nucleotide exchange factor 37 OS=Homo sapiens OX=9606 GN=ARHGEF37 PE=2 SV=2	14885	15871	12069.7	19142.3	17696.2	15326.9
TBA1A_HUMAN	16	1	1551.5	0.132215	0.143614	1.77365	0.306032	1;2;3;4;5	5	WT	P7KO	50104	Tubulin alpha-1A chain OS=Homo sapiens OX=9606 GN=TUBA1A PE=1 SV=1	322.933	324.891	670.894	189.157	245.485	308.862
DCD_HUMAN	3	3	202.43	0.132692	0.143614	1.40558	0.305221	1;2;3;4;5	5	P7KO	WT	11277	Dermcidin OS=Homo sapiens OX=9606 GN=DCD PE=1 SV=2	13466.6	7938.8	8427.93	12436.7	16686.9	12809.5
CBAR2_HUMAN	1	1	32.9	0.135963	0.146495	1.52091	0.299774	5	1	P7KO	WT	34733	CBY1-interacting BAR domain-containing protein 2 OS=Homo sapiens OX=9606 GN=CIBAR2 PE=1 SV=2	302.477	286.408	649.194	610.173	650.153	622.675
CADH6_HUMAN	1	1	52.47	0.136995	0.146947	1.5789	0.298094	4	1	P7KO	WT	88254	Cadherin-6 OS=Homo sapiens OX=9606 GN=CDH6 PE=1 SV=1	70.6484	72.485	38.0072	105.789	110.513	69.7013
FBLN1_HUMAN	8	7	569.49	0.138407	0.147678	1.50023	0.295822	4;5	2	P7KO	WT	77162	Fibulin-1 OS=Homo sapiens OX=9606 GN=FBLN1 PE=1 SV=4	10894.3	17527.5	10898.5	14380	20246.7	24363
WDR54_HUMAN	1	1	32.21	0.139422	0.147678	2.09016	0.29421	4	1	P7KO	WT	35868	WD repeat-containing protein 54 OS=Homo sapiens OX=9606 GN=WDR54 PE=1 SV=1	295.438	621.49	531.614	505.976	1169.96	1351.75
EF1A1_HUMAN	6	3	324.57	0.140245	0.147678	1.44548	0.292913	2;3;4;5	4	WT	P7KO	50109	Elongation factor 1-alpha 1 OS=Homo sapiens OX=9606 GN=EEF1A1 PE=1 SV=1	1787.73	3178.72	2632.62	1469.01	1905.38	1882.74
ATD3A_HUMAN	2	1	66.34	0.140595	0.147678	4.95251	0.292366	3	1	WT	P7KO	71325	ATPase family AAA domain-containing protein 3A OS=Homo sapiens OX=9606 GN=ATAD3A PE=1 SV=2	67.0152	439.503	568.799	40.1617	54.2354	122.729
CFAB_HUMAN	1	1	38.7	0.140857	0.147678	1.75607	0.291956	4	1	WT	P7KO	85479	Complement factor B OS=Homo sapiens OX=9606 GN=CFB PE=1 SV=2	507.556	323.562	280.749	338.224	132.662	162.272
A1BG_HUMAN	1	1	40.82	0.142275	0.147678	1.32848	0.289763	3;4;5	3	P7KO	WT	54220	Alpha-1B-glycoprotein OS=Homo sapiens OX=9606 GN=A1BG PE=1 SV=4	3766.04	6168.71	4223.33	5909.43	7188.99	5710.3
ENPL_HUMAN	5	2	256.71	0.142299	0.147678	1.38313	0.289726	4	1	WT	P7KO	92411	Endoplasmin OS=Homo sapiens OX=9606 GN=HSP90B1 PE=1 SV=1	278.424	299.283	323.231	146.432	223.425	281.519
A4_HUMAN	6	5	332.18	0.143179	0.147678	1.90546	0.28838	4;5	2	P7KO	WT	86888	Amyloid-beta precursor protein OS=Homo sapiens OX=9606 GN=APP PE=1 SV=3	1938.14	545.259	457.405	2320.64	1657.39	1625.55
CO4A_HUMAN	8	1	454.03	0.143207	0.147678	1.39818	0.288337	2;3;4;5	4	P7KO	WT	192664	Complement C4-A OS=Homo sapiens OX=9606 GN=C4A PE=1 SV=2	2007.29	2309.44	2455.89	4230.27	2694.13	2544.91
IL8_HUMAN	1	1	33.34	0.144514	0.148388	6.10448	0.28636	4	1	WT	P7KO	11091	Interleukin-8 OS=Homo sapiens OX=9606 GN=CXCL8 PE=1 SV=1	23.5478	139.98	276.814	24.8218	39.7411	7.5713
VINC_HUMAN	5	5	231.34	0.146765	0.150059	1.31297	0.283012	4;5	2	P7KO	WT	123722	Vinculin OS=Homo sapiens OX=9606 GN=VCL PE=1 SV=4	521.938	696.252	851.782	986.807	780.406	950.598
IGL1_HUMAN	1	1	62.03	0.147715	0.15039	1.84022	0.281621	1	1	P7KO	WT	22816	Immunoglobulin lambda-1 light chain OS=Homo sapiens OX=9606 PE=1 SV=1	2480.93	808.024	2241.2	2554.79	3288.9	4333.04
TENA_HUMAN	16	16	1032.66	0.15116	0.152893	2.16093	0.276683	5	1	WT	P7KO	240700	Tenascin OS=Homo sapiens OX=9606 GN=TNC PE=1 SV=3	13059.6	5241.55	4443.74	5037.58	2702.54	2785.41
TBB3_HUMAN	15	2	1135.56	0.152483	0.152893	2.13828	0.274828	2;3	2	WT	P7KO	50400	Tubulin beta-3 chain OS=Homo sapiens OX=9606 GN=TUBB3 PE=1 SV=2	346.31	123.357	151.027	55.8026	128.726	105.749
MABP1_HUMAN	1	1	33.4	0.152683	0.152893	2.12454	0.274551	4	1	P7KO	WT	163716	Mitogen-activated protein kinase-binding protein 1 OS=Homo sapiens OX=9606 GN=MAPKBP1 PE=1 SV=4	57.8387	29.2171	57.3313	172.309	73.8104	60.6371
LDHA_HUMAN	2	2	146.33	0.152719	0.152893	1.40658	0.2745	2	1	P7KO	WT	36665	L-lactate dehydrogenase A chain OS=Homo sapiens OX=9606 GN=LDHA PE=1 SV=2	2566.32	3078.93	4043.28	5831.78	4138.92	3656.97
TBB5_HUMAN	20	5	1503.48	0.153728	0.153265	1.8673	0.273104	3;5	2	WT	P7KO	49639	Tubulin beta chain OS=Homo sapiens OX=9606 GN=TUBB PE=1 SV=2	2587.17	6323.43	6306.77	2171.24	3172.97	2805.19
URP2_HUMAN	2	2	105.54	0.155201	0.153835	1.47074	0.271089	3;4;5	3	WT	P7KO	75905	Fermitin family homolog 3 OS=Homo sapiens OX=9606 GN=FERMT3 PE=1 SV=1	1225.78	1807.86	1789.47	1293.53	1267.68	718.153
ENOA_HUMAN	10	7	709.77	0.155742	0.153835	1.62914	0.270357	1;2;3;4;5	5	WT	P7KO	47139	Alpha-enolase OS=Homo sapiens OX=9606 GN=ENO1 PE=1 SV=2	3827.16	7990.4	6517.89	2721.39	4294.57	4238.73
IGG1_HUMAN	4	2	186.34	0.156221	0.153835	2.39791	0.269711	2	1	WT	P7KO	49298	Immunoglobulin gamma-1 heavy chain OS=Homo sapiens OX=9606 PE=1 SV=2	1220.07	2925.06	885.889	800.973	344.442	952.671
AB12B_HUMAN	1	1	37.1	0.158898	0.155833	2.02343	0.266152	3	1	P7KO	WT	40750	Protein ABHD12B OS=Homo sapiens OX=9606 GN=ABHD12B PE=1 SV=1	1199.46	1012.89	1689.6	4125.71	1324.6	2445.02
UBR4_HUMAN	1	1	39.22	0.160483	0.156127	2.52325	0.264085	5	1	WT	P7KO	573476	E3 ubiquitin-protein ligase UBR4 OS=Homo sapiens OX=9606 GN=UBR4 PE=1 SV=1	377.816	155.378	87.1283	98.4743	72.0728	75.2951
SG196_HUMAN	1	1	32.12	0.160498	0.156127	1.69786	0.264067	2	1	WT	P7KO	40024	Protein O-mannose kinase OS=Homo sapiens OX=9606 GN=POMK PE=1 SV=1	530.023	307.472	270.764	252.97	130.265	269.504
PRG4_HUMAN	1	1	82.76	0.166569	0.161379	4.99707	0.256417	5	1	WT	P7KO	150968	Proteoglycan 4 OS=Homo sapiens OX=9606 GN=PRG4 PE=1 SV=3	58.4981	262.902	517.639	60.3254	7.5837	99.997
VA0D1_HUMAN	1	1	32.6	0.168871	0.162953	1.82661	0.253621	4	1	P7KO	WT	40303	V-type proton ATPase subunit d 1 OS=Homo sapiens OX=9606 GN=ATP6V0D1 PE=1 SV=1	4560.28	8420.02	7725.94	6793.82	14221.4	16807
HBB_HUMAN	2	2	161.08	0.172963	0.166233	1.97602	0.248787	1;2;3;4;5	5	P7KO	WT	15988	Hemoglobin subunit beta OS=Homo sapiens OX=9606 GN=HBB PE=1 SV=2	11695.7	14812.9	19752.9	14891.8	30276.3	46245.8
GNAL_HUMAN	1	1	33.69	0.173754	0.166329	1.17394	0.247871	4	1	WT	P7KO	44280	Guanine nucleotide-binding protein G(olf) subunit alpha OS=Homo sapiens OX=9606 GN=GNAL PE=1 SV=1	596.61	584.7	544.983	498.37	567.605	404.536
MDGA1_HUMAN	1	1	33.91	0.176588	0.16837	1.7326	0.244642	5	1	WT	P7KO	105724	MAM domain-containing glycosylphosphatidylinositol anchor protein 1 OS=Homo sapiens OX=9606 GN=MDGA1 PE=1 SV=1	587.313	320.592	327.18	367.773	126.595	218.482
ITIH3_HUMAN	6	6	470.52	0.177412	0.168488	1.46256	0.243716	1;2;3;4;5	5	P7KO	WT	99787	Inter-alpha-trypsin inhibitor heavy chain H3 OS=Homo sapiens OX=9606 GN=ITIH3 PE=1 SV=2	25769.4	45879.7	42461.8	40034.2	65182.7	61677.1
P2RX4_HUMAN	1	1	41.1	0.179514	0.16931	1.51944	0.241385	5	1	P7KO	WT	43341	P2X purinoceptor 4 OS=Homo sapiens OX=9606 GN=P2RX4 PE=1 SV=2	441.268	877.563	1207.49	1121.09	1300.32	1417.19
NEBU_HUMAN	3	1	118.17	0.180268	0.16931	1.31407	0.240559	2;4	2	WT	P7KO	772428	Nebulin OS=Homo sapiens OX=9606 GN=NEB PE=1 SV=5	809.77	511.115	623.162	558.949	408.564	511.894
MOES_HUMAN	4	3	227.14	0.180392	0.16931	1.21158	0.240423	4	1	WT	P7KO	67778	Moesin OS=Homo sapiens OX=9606 GN=MSN PE=1 SV=3	2303.58	1930.01	2265.43	2146.7	1752.9	1464.5
PTN9_HUMAN	1	1	41.91	0.182483	0.170607	2.5381	0.23816	5	1	P7KO	WT	67977	Tyrosine-protein phosphatase non-receptor type 9 OS=Homo sapiens OX=9606 GN=PTPN9 PE=1 SV=1	35.9438	117.111	216.775	132.601	338.079	467.985
ARP2_HUMAN	1	1	39.8	0.184145	0.171493	1.45298	0.236389	2	1	WT	P7KO	44732	Actin-related protein 2 OS=Homo sapiens OX=9606 GN=ACTR2 PE=1 SV=1	234.824	214.131	325.733	201.987	111.341	219.845
APOB_HUMAN	14	10	1027.86	0.186853	0.17278	1.80941	0.233554	4;5	2	P7KO	WT	515283	Apolipoprotein B-100 OS=Homo sapiens OX=9606 GN=APOB PE=1 SV=2	6659.62	11132.1	16677	11485.7	26300.7	24581.7
ISLR2_HUMAN	3	1	160	0.186965	0.17278	1.62503	0.233437	4;5	2	WT	P7KO	78941	Immunoglobulin superfamily containing leucine-rich repeat protein 2 OS=Homo sapiens OX=9606 GN=ISLR2 PE=1 SV=1	111.089	99.516	203.594	116.426	79.417	59.0441
ALDR_HUMAN	4	2	158.26	0.187778	0.172866	1.61173	0.232599	2	1	WT	P7KO	35830	Aldo-keto reductase family 1 member B1 OS=Homo sapiens OX=9606 GN=AKR1B1 PE=1 SV=3	300.437	525.601	481.615	282.657	148.05	380.63
CNTN1_HUMAN	4	3	212.85	0.189415	0.173526	2.04204	0.230926	4;5	2	P7KO	WT	113249	Contactin-1 OS=Homo sapiens OX=9606 GN=CNTN1 PE=1 SV=1	218.083	332.48	519.481	330.904	980.871	873.298
LCAT_HUMAN	1	1	71.87	0.189939	0.173526	1.38288	0.230394	4	1	P7KO	WT	49546	Phosphatidylcholine-sterol acyltransferase OS=Homo sapiens OX=9606 GN=LCAT PE=1 SV=1	802.156	931.322	537.656	906.438	896.033	1338.24
INADL_HUMAN	1	1	49.23	0.192493	0.174754	2.58712	0.227838	1;2;3;4;5	5	P7KO	WT	196247	InaD-like protein OS=Homo sapiens OX=9606 GN=PATJ PE=1 SV=3	972.433	68.85	149.963	371.501	1459.23	1251.16
ITIH4_HUMAN	3	3	208.62	0.192738	0.174754	1.73368	0.227595	3;4;5	3	P7KO	WT	103293	Inter-alpha-trypsin inhibitor heavy chain H4 OS=Homo sapiens OX=9606 GN=ITIH4 PE=1 SV=4	5531.55	12635.7	18496	14844.6	28447.5	20270.4
CO3_HUMAN	18	17	1174.85	0.193519	0.174803	1.37821	0.226825	1;2;3;4;5	5	P7KO	WT	187030	Complement C3 OS=Homo sapiens OX=9606 GN=C3 PE=1 SV=2	64041	127626	104812	111977	147096	149537
USH1G_HUMAN	1	1	33.79	0.197073	0.177346	1.442	0.223379	5	1	P7KO	WT	51457	pre-mRNA splicing regulator USH1G OS=Homo sapiens OX=9606 GN=USH1G PE=1 SV=1	872.181	1447.61	1684.43	1437.16	2379.27	1957.67
NOCT_HUMAN	1	1	40.69	0.199283	0.178666	6.13242	0.221281	5	1	WT	P7KO	48165	Nocturnin OS=Homo sapiens OX=9606 GN=NOCT PE=1 SV=2	211.088	93.1369	18.0602	0	25.0554	27.4989
UBA1_HUMAN	2	2	127.17	0.205558	0.182517	1.45526	0.215514	4	1	WT	P7KO	117774	Ubiquitin-like modifier-activating enzyme 1 OS=Homo sapiens OX=9606 GN=UBA1 PE=1 SV=3	186.359	255.995	198.825	84.8974	135.868	219.83
ILK_HUMAN	3	3	166.98	0.205837	0.182517	1.75786	0.215264	3;5	2	WT	P7KO	51386	Integrin-linked protein kinase OS=Homo sapiens OX=9606 GN=ILK PE=1 SV=2	420.607	1052.63	919.561	291.463	530.598	539.136
FA11_HUMAN	1	1	42.34	0.206578	0.182517	1.80198	0.214602	4	1	WT	P7KO	70064	Coagulation factor XI OS=Homo sapiens OX=9606 GN=F11 PE=1 SV=1	45.2479	48.3182	65.8777	67.4126	6.89251	14.1776
KCND2_HUMAN	1	1	35.19	0.206617	0.182517	104.032	0.214568	2	1	WT	P7KO	70491	Potassium voltage-gated channel subfamily D member 2 OS=Homo sapiens OX=9606 GN=KCND2 PE=1 SV=2	890.025	9.45365	4.83082	3.25769	3.52276	1.91213
TRA2A_HUMAN	1	1	32.01	0.208242	0.183279	1.43981	0.213128	2	1	WT	P7KO	32669	Transformer-2 protein homolog alpha OS=Homo sapiens OX=9606 GN=TRA2A PE=1 SV=1	555.952	427.604	489.308	400.792	184.66	437.506
EXT2_HUMAN	1	1	37.44	0.212906	0.1867	1.67987	0.209091	4	1	WT	P7KO	82202	Exostosin-2 OS=Homo sapiens OX=9606 GN=EXT2 PE=1 SV=1	23.5438	17.6402	33.9915	8.52874	8.32453	27.8976
UDB15_HUMAN	1	1	38.7	0.214271	0.187188	2.15457	0.207936	5	1	WT	P7KO	60996	UDP-glucuronosyltransferase 2B15 OS=Homo sapiens OX=9606 GN=UGT2B15 PE=1 SV=3	1700.69	723.21	462.403	696.131	268.268	375.223
MBRL_HUMAN	1	1	33.73	0.215021	0.187188	5.06454	0.207305	2	1	WT	P7KO	67845	Membralin OS=Homo sapiens OX=9606 GN=TMEM259 PE=1 SV=1	32.543	2.82525	85.2532	0	0	23.8169
HORN_HUMAN	5	5	277.1	0.215954	0.187321	1.30368	0.206526	1;2;3;4;5	5	WT	P7KO	282228	Hornerin OS=Homo sapiens OX=9606 GN=HRNR PE=1 SV=2	1916.84	1536.35	1577.64	1710.72	1257.85	890.385
RET_HUMAN	6	5	295.01	0.218095	0.188498	1.37174	0.204756	3;5	2	WT	P7KO	124239	Proto-oncogene tyrosine-protein kinase receptor Ret OS=Homo sapiens OX=9606 GN=RET PE=1 SV=3	1695.12	2657.65	3056.75	1490.3	1840.75	2070.5
O51Q1_HUMAN	1	1	35.85	0.220441	0.189207	1.28028	0.202847	5	1	P7KO	WT	35723	Olfactory receptor 51Q1 OS=Homo sapiens OX=9606 GN=OR51Q1 PE=2 SV=2	446.27	474.61	747.562	837.549	665.407	633.116
CLP1_HUMAN	1	1	33.21	0.221563	0.189207	1.68049	0.201946	5	1	P7KO	WT	47615	Polyribonucleotide 5'-hydroxyl-kinase Clp1 OS=Homo sapiens OX=9606 GN=CLP1 PE=1 SV=1	2025.91	5848.84	6073.19	5074.39	9358.35	9006.64
DEP1A_HUMAN	1	1	32.91	0.222105	0.189207	1.42237	0.201513	5	1	WT	P7KO	92901	DEP domain-containing protein 1A OS=Homo sapiens OX=9606 GN=DEPDC1 PE=1 SV=2	468.32	442.599	273.827	287.292	192.687	352.958
H2B1B_HUMAN	7	1	598.02	0.222546	0.189207	5.12831	0.201161	1;2	2	WT	P7KO	13942	Histone H2B type 1-B OS=Homo sapiens OX=9606 GN=H2BC3 PE=1 SV=2	90.5456	1186.26	113.416	2.08474	246.008	22.9959
SOX_HUMAN	1	1	32.41	0.222852	0.189207	1.26325	0.200918	5	1	P7KO	WT	44038	Peroxisomal sarcosine oxidase OS=Homo sapiens OX=9606 GN=PIPOX PE=1 SV=2	1836.73	2483.78	1315.58	2367.87	2465.43	2286.49
MRP_HUMAN	2	2	213.37	0.227485	0.19246	2.40545	0.1973	2	1	P7KO	WT	19517	MARCKS-related protein OS=Homo sapiens OX=9606 GN=MARCKSL1 PE=1 SV=2	284.773	1134.12	2562.04	1225.64	4002.92	4347.37
PEPD_HUMAN	2	2	109.2	0.22926	0.192908	1.40767	0.195943	3	1	WT	P7KO	54513	Xaa-Pro dipeptidase OS=Homo sapiens OX=9606 GN=PEPD PE=1 SV=3	246.989	257.761	215.502	91.5169	174.807	245.339
PRKDC_HUMAN	1	1	41.95	0.22962	0.192908	2.15477	0.19567	3	1	P7KO	WT	468788	DNA-dependent protein kinase catalytic subunit OS=Homo sapiens OX=9606 GN=PRKDC PE=1 SV=3	515.376	82.3181	4.96453	592.779	430.12	275.693
ADA21_HUMAN	1	1	36.07	0.231217	0.193255	1.33264	0.194467	2	1	WT	P7KO	80780	Disintegrin and metalloproteinase domain-containing protein 21 OS=Homo sapiens OX=9606 GN=ADAM21 PE=1 SV=2	10325.9	6025.83	7516.51	7178.66	4771.44	5960.43
FETUA_HUMAN	2	2	136.65	0.232209	0.193255	1.79381	0.193725	1;2;3;4;5	5	WT	P7KO	39316	Alpha-2-HS-glycoprotein OS=Homo sapiens OX=9606 GN=AHSG PE=1 SV=2	1412.45	3022.01	1009.31	1295.51	899.435	839.811
CO6A3_HUMAN	6	6	329.79	0.232446	0.193255	1.70634	0.193549	5	1	WT	P7KO	343457	Collagen alpha-3(VI) chain OS=Homo sapiens OX=9606 GN=COL6A3 PE=1 SV=5	709.148	1825.87	1482.96	494.356	940.444	919.934
PIP_HUMAN	2	2	113.87	0.233849	0.193667	2.05604	0.192511	1;2	2	WT	P7KO	16562	Prolactin-inducible protein OS=Homo sapiens OX=9606 GN=PIP PE=1 SV=1	1845.35	1464.98	520.097	1000.06	466.041	396.912
NCAN_HUMAN	1	1	35.48	0.235708	0.193667	4.4994	0.19115	5	1	WT	P7KO	143003	Neurocan core protein OS=Homo sapiens OX=9606 GN=NCAN PE=1 SV=3	376.237	198.085	43.5321	90.9304	0	46.3886
MFGM_HUMAN	6	6	379.87	0.23888	0.193667	1.63292	0.188867	2;3	2	WT	P7KO	43078	Lactadherin OS=Homo sapiens OX=9606 GN=MFGE8 PE=1 SV=3	3486.05	5758.24	7643.92	1821.22	5316.56	3204.58
L2GL1_HUMAN	1	1	33.45	0.239133	0.193667	1.53056	0.188687	1	1	WT	P7KO	115346	Lethal(2) giant larvae protein homolog 1 OS=Homo sapiens OX=9606 GN=LLGL1 PE=1 SV=3	113.291	177.44	274.467	134.392	106.465	128.418
GELS_HUMAN	16	15	1579.74	0.240162	0.193667	1.40408	0.187957	1;2;3;4;5	5	P7KO	WT	85644	Gelsolin OS=Homo sapiens OX=9606 GN=GSN PE=1 SV=1	57487.9	102436	82883.5	77447	134607	128866
HMGCL_HUMAN	1	1	51.42	0.240645	0.193667	1.59655	0.187616	1;2;3;4;5	5	WT	P7KO	34338	Hydroxymethylglutaryl-CoA lyase, mitochondrial OS=Homo sapiens OX=9606 GN=HMGCL PE=1 SV=2	4847.53	2048.01	4214.49	2840.29	1669.67	2448.8
CO7_HUMAN	5	5	277.19	0.24072	0.193667	1.53848	0.187564	3;4;5	3	P7KO	WT	93457	Complement component C7 OS=Homo sapiens OX=9606 GN=C7 PE=1 SV=2	2417.36	4348.93	3513.56	3137.48	6969.52	5708.41
PARK7_HUMAN	2	2	110.24	0.241011	0.193667	1.35714	0.187359	1	1	WT	P7KO	19878	Parkinson disease protein 7 OS=Homo sapiens OX=9606 GN=PARK7 PE=1 SV=2	444.097	537.592	663.455	260.412	403.905	547.898
H4_HUMAN	3	3	135.27	0.241445	0.193667	5.22228	0.187055	2	1	WT	P7KO	11360	Histone H4 OS=Homo sapiens OX=9606 GN=H4C1 PE=1 SV=2	278.752	2746.99	282.218	235.426	209.576	188.429
DESP_HUMAN	10	10	580.15	0.241776	0.193667	1.24295	0.186823	1;2;3;4;5	5	WT	P7KO	331569	Desmoplakin OS=Homo sapiens OX=9606 GN=DSP PE=1 SV=3	3816.51	3239.86	2909.75	3052.64	1939.09	3026.41
TRI32_HUMAN	1	1	32.95	0.242192	0.193667	1.1055	0.186532	4	1	P7KO	WT	71942	E3 ubiquitin-protein ligase TRIM32 OS=Homo sapiens OX=9606 GN=TRIM32 PE=1 SV=2	2307.09	2106.71	1886.04	2351.07	2126.59	2486.81
GDIR1_HUMAN	1	1	50.28	0.242614	0.193667	2.70917	0.186238	1	1	WT	P7KO	23193	Rho GDP-dissociation inhibitor 1 OS=Homo sapiens OX=9606 GN=ARHGDIA PE=1 SV=3	713.577	171.476	736.345	26.8843	199.843	371.757
PSB6_HUMAN	2	2	115.55	0.245675	0.195461	1.37014	0.184131	1	1	WT	P7KO	25341	Proteasome subunit beta type-6 OS=Homo sapiens OX=9606 GN=PSMB6 PE=1 SV=4	1066.11	661.317	1168.09	530.852	741.137	841.308
AP2D_HUMAN	1	1	41.93	0.247745	0.196457	2.83617	0.182729	1;2;3;4;5	5	WT	P7KO	49547	Transcription factor AP-2-delta OS=Homo sapiens OX=9606 GN=TFAP2D PE=1 SV=1	8945.6	1363.82	3550.39	2272.46	713.038	1901.31
PLEK_HUMAN	1	1	99.55	0.250642	0.198101	1.6327	0.180798	2	1	WT	P7KO	40099	Pleckstrin OS=Homo sapiens OX=9606 GN=PLEK PE=1 SV=3	768.126	2863.55	3230.27	53.2813	4038.34	111.21
ASIP_HUMAN	1	1	35.88	0.265728	0.208467	3.89411	0.171284	5	1	WT	P7KO	14506	Agouti-signaling protein OS=Homo sapiens OX=9606 GN=ASIP PE=1 SV=1	492.269	138.969	45.2191	103.374	5.43459	64.9042
TCPG_HUMAN	1	1	40.29	0.265934	0.208467	1.49212	0.171159	3	1	WT	P7KO	60495	T-complex protein 1 subunit gamma OS=Homo sapiens OX=9606 GN=CCT3 PE=1 SV=4	201.189	290.498	227.413	66.2305	198.286	217.415
AT1A1_HUMAN	16	3	1368.9	0.26636	0.208467	1.18947	0.170904	4;5	2	WT	P7KO	112824	Sodium/potassium-transporting ATPase subunit alpha-1 OS=Homo sapiens OX=9606 GN=ATP1A1 PE=1 SV=1	1257.86	1275.29	928.487	1127.13	924.426	858.675
TEN3_HUMAN	1	1	31.36	0.267647	0.208794	2.08165	0.170135	2	1	WT	P7KO	300760	Teneurin-3 OS=Homo sapiens OX=9606 GN=TENM3 PE=1 SV=3	125.381	210.365	288.212	103.686	7.1636	188.892
1433F_HUMAN	5	1	277.26	0.268908	0.209098	17.85	0.169388	1	1	WT	P7KO	28201	14-3-3 protein eta OS=Homo sapiens OX=9606 GN=YWHAH PE=1 SV=4	28.5275	0	66.8479	0	0	5.34316
DAPLE_HUMAN	1	1	33.81	0.271266	0.209622	1.54961	0.168004	3	1	WT	P7KO	228091	Protein Daple OS=Homo sapiens OX=9606 GN=CCDC88C PE=1 SV=3	74.7847	99.7509	129.426	22.0288	33.2549	140.871
IP3KC_HUMAN	1	1	40.64	0.271326	0.209622	1.38226	0.167969	3	1	WT	P7KO	75160	Inositol-trisphosphate 3-kinase C OS=Homo sapiens OX=9606 GN=ITPKC PE=1 SV=1	147.499	226.314	141.717	79.3768	179.106	114.479
SPAG1_HUMAN	1	1	41.51	0.274689	0.21154	1.24554	0.166031	5	1	P7KO	WT	103574	Sperm-associated antigen 1 OS=Homo sapiens OX=9606 GN=SPAG1 PE=1 SV=3	287.804	147.004	180.277	232.384	264.903	268.825
RAB35_HUMAN	1	1	41.18	0.2756	0.211563	1.93012	0.165512	1	1	WT	P7KO	23011	Ras-related protein Rab-35 OS=Homo sapiens OX=9606 GN=RAB35 PE=1 SV=1	94.8522	29.5153	89.235	16.8802	29.926	63.8615
VTNC_HUMAN	4	4	369.28	0.278839	0.212662	1.40791	0.16369	3;4;5	3	P7KO	WT	54271	Vitronectin OS=Homo sapiens OX=9606 GN=VTN PE=1 SV=1	18859.3	38006	27477.4	26125.4	45592.3	47028.8
TBG1_HUMAN	1	1	36.61	0.279064	0.212662	1.23304	0.163565	5	1	P7KO	WT	51138	Tubulin gamma-1 chain OS=Homo sapiens OX=9606 GN=TUBG1 PE=1 SV=2	1409.81	1459.69	2138.5	1639.68	2185.24	2350.14
LYSC_HUMAN	4	4	230.92	0.279687	0.212662	3.21922	0.16322	1;2	2	WT	P7KO	16526	Lysozyme C OS=Homo sapiens OX=9606 GN=LYZ PE=1 SV=1	1068.34	6192.3	920.275	1093.76	509.467	938.042
CD276_HUMAN	1	1	77.8	0.282182	0.213289	2.57768	0.161846	4	1	WT	P7KO	57199	CD276 antigen OS=Homo sapiens OX=9606 GN=CD276 PE=1 SV=1	54.832	236.088	333.757	39.8343	87.7339	114.773
CO5A1_HUMAN	1	1	53.35	0.283856	0.213289	1.56564	0.160936	2	1	WT	P7KO	183447	Collagen alpha-1(V) chain OS=Homo sapiens OX=9606 GN=COL5A1 PE=1 SV=3	250.994	124.384	822.024	21.2195	0	743.58
BAIP2_HUMAN	1	1	38.47	0.284522	0.213289	1.60744	0.160576	2	1	WT	P7KO	60830	Brain-specific angiogenesis inhibitor 1-associated protein 2 OS=Homo sapiens OX=9606 GN=BAIAP2 PE=1 SV=1	396.002	927.084	674.149	697.097	193.263	352.13
C1QT4_HUMAN	1	1	53.02	0.285291	0.213289	4.0365	0.160162	2	1	WT	P7KO	35234	Complement C1q tumor necrosis factor-related protein 4 OS=Homo sapiens OX=9606 GN=C1QTNF4 PE=1 SV=2	919.953	113.82	107.31	124.203	40.985	117.502
ITPR3_HUMAN	1	1	37.84	0.286067	0.213289	1.5199	0.159746	4	1	WT	P7KO	303912	Inositol 1,4,5-trisphosphate receptor type 3 OS=Homo sapiens OX=9606 GN=ITPR3 PE=1 SV=2	67.0511	100.357	109.652	99.1268	22.7986	60.3632
CLC11_HUMAN	1	1	89.11	0.286949	0.213289	1.61047	0.159276	2	1	P7KO	WT	35672	C-type lectin domain family 11 member A OS=Homo sapiens OX=9606 GN=CLEC11A PE=1 SV=1	321.689	514.025	439.215	452.808	1126.11	474.318
ZPI_HUMAN	1	1	60.51	0.287673	0.213289	1.88999	0.158892	4	1	P7KO	WT	50674	Protein Z-dependent protease inhibitor OS=Homo sapiens OX=9606 GN=SERPINA10 PE=1 SV=1	7.99408	138.556	267.473	257.071	187.94	337.488
KCRB_HUMAN	2	2	117.58	0.288434	0.213289	1.76138	0.15849	2	1	WT	P7KO	42617	Creatine kinase B-type OS=Homo sapiens OX=9606 GN=CKB PE=1 SV=1	29651	9383.18	11584.3	10065.9	9481.26	9190.88
RALA_HUMAN	2	2	112.4	0.2885	0.213289	1.45744	0.158455	1	1	WT	P7KO	23552	Ras-related protein Ral-A OS=Homo sapiens OX=9606 GN=RALA PE=1 SV=1	1453.26	1027.31	2133.62	644.459	1125.32	1396.17
ANXA2_HUMAN	1	1	44.17	0.294209	0.216273	1.51785	0.155493	2	1	P7KO	WT	38580	Annexin A2 OS=Homo sapiens OX=9606 GN=ANXA2 PE=1 SV=2	787.021	1345.2	1613.59	1214.4	2840.27	1630.89
RB11A_HUMAN	3	3	190.79	0.294336	0.216273	1.44818	0.155429	1	1	WT	P7KO	24378	Ras-related protein Rab-11A OS=Homo sapiens OX=9606 GN=RAB11A PE=1 SV=3	4581.68	2423.03	5093.69	1995.27	2668.25	3690.66
DPYL2_HUMAN	3	1	186.31	0.296715	0.217356	1.19261	0.154223	3	1	WT	P7KO	62255	Dihydropyrimidinase-related protein 2 OS=Homo sapiens OX=9606 GN=DPYSL2 PE=1 SV=1	623.735	747.335	647.711	713.638	560.782	418.32
GAN_HUMAN	1	1	34.13	0.298948	0.218326	1.44419	0.153106	5	1	P7KO	WT	67595	Gigaxonin OS=Homo sapiens OX=9606 GN=GAN PE=1 SV=1	822.079	1144.46	1986.14	1206.65	2185.84	2315.93
H3C_HUMAN	1	1	52.32	0.300561	0.218839	1.40633	0.152307	2	1	WT	P7KO	15204	Histone H3.3C OS=Homo sapiens OX=9606 GN=H3-5 PE=1 SV=3	2689.22	3323.46	2284.13	888.165	3238.77	1772.67
MROH5_HUMAN	1	1	37.1	0.304924	0.220969	1.48677	0.150182	4;5	2	P7KO	WT	148995	Maestro heat-like repeat family member 5 OS=Homo sapiens OX=9606 GN=MROH5 PE=2 SV=2	1298.24	3884.51	1798.07	2135.84	4304	3939.01
AT10A_HUMAN	1	1	41.45	0.305514	0.220969	1.73811	0.149898	1;2;3;4;5	5	WT	P7KO	167582	Phospholipid-transporting ATPase VA OS=Homo sapiens OX=9606 GN=ATP10A PE=1 SV=2	457.269	280.854	953.237	259.145	321.754	392.204
IQGA1_HUMAN	1	1	59.54	0.306245	0.220969	1.5304	0.149548	5	1	WT	P7KO	189134	Ras GTPase-activating-like protein IQGAP1 OS=Homo sapiens OX=9606 GN=IQGAP1 PE=1 SV=1	1222.01	578.542	1105.29	1439.49	287.501	171.758
ZDBF2_HUMAN	1	1	34.24	0.311114	0.223565	1.77674	0.147252	5	1	P7KO	WT	265453	DBF4-type zinc finger-containing protein 2 OS=Homo sapiens OX=9606 GN=ZDBF2 PE=1 SV=3	71.298	319.412	769.115	336.466	934.519	789.722
FIBA_HUMAN	1	1	35.06	0.311705	0.223565	1.49201	0.146977	2	1	P7KO	WT	94914	Fibrinogen alpha chain OS=Homo sapiens OX=9606 GN=FGA PE=1 SV=2	554.971	1297.4	1347.75	962.357	1836.61	1975.62
HDAC5_HUMAN	1	1	39.38	0.314493	0.224575	2.24539	0.145693	5	1	WT	P7KO	121902	Histone deacetylase 5 OS=Homo sapiens OX=9606 GN=HDAC5 PE=1 SV=2	1067.27	488.588	189.084	114.492	452.524	210.106
ARAP1_HUMAN	1	1	34.03	0.31524	0.224575	1.42991	0.145352	5	1	P7KO	WT	162089	Arf-GAP with Rho-GAP domain, ANK repeat and PH domain-containing protein 1 OS=Homo sapiens OX=9606 GN=ARAP1 PE=1 SV=3	2358.78	6759.63	5372.41	4901.52	9011.14	6807.89
TTC7B_HUMAN	1	1	33	0.315916	0.224575	1.54517	0.145045	4	1	P7KO	WT	94120	Tetratricopeptide repeat protein 7B OS=Homo sapiens OX=9606 GN=TTC7B PE=1 SV=3	359.658	716.971	1728.69	857.215	1787.1	1690.38
SE6L1_HUMAN	1	1	50.17	0.317812	0.224683	1.66661	0.144188	5	1	WT	P7KO	111711	Seizure 6-like protein OS=Homo sapiens OX=9606 GN=SEZ6L PE=1 SV=1	243.718	88.68	93.9938	120.867	63.72	71.2569
SYQ_HUMAN	1	1	32.08	0.317938	0.224683	1.31106	0.144132	1	1	WT	P7KO	87743	Glutamine--tRNA ligase OS=Homo sapiens OX=9606 GN=QARS1 PE=1 SV=1	294.343	217.938	418.053	206.953	212.634	290.016
DDX27_HUMAN	1	1	39.73	0.319364	0.224857	4.11651	0.143494	2	1	P7KO	WT	89779	Probable ATP-dependent RNA helicase DDX27 OS=Homo sapiens OX=9606 GN=DDX27 PE=1 SV=2	58.4925	406.541	806.393	184.202	3321.33	1728.3
RAP2A_HUMAN	1	1	71.04	0.320299	0.224857	1.74145	0.143078	1	1	WT	P7KO	20602	Ras-related protein Rap-2a OS=Homo sapiens OX=9606 GN=RAP2A PE=1 SV=1	370.99	207.021	668.952	109.901	311.199	294.952
IGHA1_HUMAN	6	3	385.78	0.321027	0.224857	4.02449	0.142756	1;2	2	WT	P7KO	42821	Immunoglobulin heavy constant alpha 1 OS=Homo sapiens OX=9606 GN=IGHA1 PE=1 SV=3	355.368	4659.55	815.517	782.094	253.689	412.957
GNAI3_HUMAN	3	1	198.05	0.322669	0.224857	8.89964	0.142034	2	1	WT	P7KO	40506	Guanine nucleotide-binding protein G(i) subunit alpha-3 OS=Homo sapiens OX=9606 GN=GNAI3 PE=1 SV=3	5.17512	205.042	403.821	30.1063	0	38.8895
PGFRB_HUMAN	1	1	59.44	0.322865	0.224857	1.22188	0.141948	4	1	P7KO	WT	123889	Platelet-derived growth factor receptor beta OS=Homo sapiens OX=9606 GN=PDGFRB PE=1 SV=1	135.684	104.213	106.071	104.596	149.354	168.783
PARP2_HUMAN	1	1	36.22	0.329959	0.228353	1.26179	0.1389	5	1	WT	P7KO	66164	Poly [ADP-ribose] polymerase 2 OS=Homo sapiens OX=9606 GN=PARP2 PE=1 SV=2	3404.7	2175.49	3295.44	2979.21	1721.07	2333.89
NRAP_HUMAN	1	1	54.62	0.330334	0.228353	1.48075	0.138742	4;5	2	P7KO	WT	196950	Nebulin-related-anchoring protein OS=Homo sapiens OX=9606 GN=NRAP PE=1 SV=2	2784.48	8561.46	9018.59	6699.95	13339.4	10115.4
FBRS_HUMAN	1	1	36.73	0.331091	0.228353	1.5464	0.138424	3	1	P7KO	WT	48358	Probable fibrosin-1 OS=Homo sapiens OX=9606 GN=FBRS PE=1 SV=3	2846.76	1140.49	1901.19	4684.25	1794.69	2626.97
ZN844_HUMAN	1	1	33.07	0.331685	0.228353	1.62947	0.138175	1	1	P7KO	WT	76883	Zinc finger protein 844 OS=Homo sapiens OX=9606 GN=ZNF844 PE=1 SV=1	3663.53	8479.51	8534.46	5424.54	13957.8	14311
RRP12_HUMAN	1	1	34.31	0.334141	0.229387	1.25363	0.137155	1	1	WT	P7KO	143611	RRP12-like protein OS=Homo sapiens OX=9606 GN=RRP12 PE=1 SV=2	690.165	502.11	807.509	387.246	542.589	665.364
MT25B_HUMAN	1	1	35.57	0.337111	0.23055	1.39847	0.135938	5	1	P7KO	WT	52947	Methyltransferase-like protein 25B OS=Homo sapiens OX=9606 GN=METTL25B PE=2 SV=2	1046.93	2105.85	2339.74	1640.77	3169.19	2871.16
AMY1A_HUMAN	4	1	209.6	0.337755	0.23055	2.07243	0.135676	4	1	P7KO	WT	57731	Alpha-amylase 1A OS=Homo sapiens OX=9606 GN=AMY1A PE=1 SV=1	32.6492	211.53	122.609	83.4698	270.66	406.012
NUAK2_HUMAN	1	1	34.47	0.339382	0.230896	2.08223	0.135019	4	1	P7KO	WT	69569	NUAK family SNF1-like kinase 2 OS=Homo sapiens OX=9606 GN=NUAK2 PE=1 SV=1	303.854	782.194	379.319	317.049	1607.31	1126.87
TPIS_HUMAN	4	4	235.35	0.340481	0.230896	1.39327	0.134578	1	1	P7KO	WT	26653	Triosephosphate isomerase OS=Homo sapiens OX=9606 GN=TPI1 PE=1 SV=4	1757.49	1241.33	2623.65	1622.89	3342.25	2868.49
WDR27_HUMAN	1	1	31.36	0.341145	0.230896	1.70081	0.134313	4	1	P7KO	WT	89980	WD repeat-containing protein 27 OS=Homo sapiens OX=9606 GN=WDR27 PE=1 SV=3	5545.28	4343.24	2766.69	12675.7	4505.34	4343.04
LAMC1_HUMAN	14	13	1354.98	0.353243	0.238107	1.24549	0.129632	5	1	WT	P7KO	177489	Laminin subunit gamma-1 OS=Homo sapiens OX=9606 GN=LAMC1 PE=1 SV=3	11847.2	14500.7	15623.6	6654.87	14476.9	12567.1
RUND1_HUMAN	1	1	34.88	0.354313	0.238107	1.24637	0.129232	4	1	WT	P7KO	67601	RUN domain-containing protein 1 OS=Homo sapiens OX=9606 GN=RUNDC1 PE=1 SV=3	574.148	840.959	599.853	355.32	689.829	571.512
ACTB_HUMAN	29	4	2630.32	0.354773	0.238107	1.42036	0.12906	1;2;3;4;5	5	P7KO	WT	41710	Actin, cytoplasmic 1 OS=Homo sapiens OX=9606 GN=ACTB PE=1 SV=1	3812.02	4659.17	7302.05	4395.73	7695.47	10312.5
TGM1_HUMAN	1	1	46.07	0.356425	0.238368	5.23916	0.128447	2	1	P7KO	WT	89730	Protein-glutamine gamma-glutamyltransferase K OS=Homo sapiens OX=9606 GN=TGM1 PE=1 SV=4	83.0009	51.951	44.9397	123.238	783.847	35.3955
AK1D1_HUMAN	1	1	40.46	0.357146	0.238368	1.15064	0.128181	4	1	P7KO	WT	37353	Aldo-keto reductase family 1 member D1 OS=Homo sapiens OX=9606 GN=AKR1D1 PE=1 SV=1	1824.47	1765.77	1475.19	1549.9	2055.99	2222.61
MMP2_HUMAN	2	2	97.34	0.35954	0.239302	1.2737	0.127304	4	1	P7KO	WT	73835	72 kDa type IV collagenase OS=Homo sapiens OX=9606 GN=MMP2 PE=1 SV=2	842.053	409.656	292.164	765.029	569.102	632.305
OPT_HUMAN	1	1	32.6	0.361841	0.240168	1.28258	0.12647	3	1	P7KO	WT	37237	Opticin OS=Homo sapiens OX=9606 GN=OPTC PE=1 SV=1	1027.64	959.682	868.443	1646.07	1193.33	823.355
PGBM_HUMAN	3	3	292.51	0.36981	0.243856	1.44486	0.123654	1;5	2	P7KO	WT	468532	Basement membrane-specific heparan sulfate proteoglycan core protein OS=Homo sapiens OX=9606 GN=HSPG2 PE=1 SV=4	2177.37	2989.29	2666.23	1986.25	4418.71	4912.44
DYHC2_HUMAN	1	1	36.39	0.370075	0.243856	3.22217	0.123562	5	1	WT	P7KO	492311	Cytoplasmic dynein 2 heavy chain 1 OS=Homo sapiens OX=9606 GN=DYNC2H1 PE=1 SV=4	386.331	46.554	27.9338	104.928	0	38.0872
TCPQ_HUMAN	3	3	186.35	0.371206	0.243856	1.50095	0.123171	3	1	WT	P7KO	59583	T-complex protein 1 subunit theta OS=Homo sapiens OX=9606 GN=CCT8 PE=1 SV=4	167.319	393.613	345.836	85.1058	268.223	250.799
FINC_HUMAN	14	12	760.36	0.371457	0.243856	1.18521	0.123085	5	1	P7KO	WT	272150	Fibronectin OS=Homo sapiens OX=9606 GN=FN1 PE=1 SV=5	8139.48	10655.9	11481.1	9144.97	13511.4	13227.7
PKP1_HUMAN	1	1	95.23	0.373901	0.244376	Infinity	0.122249	2	1	WT	P7KO	82808	Plakophilin-1 OS=Homo sapiens OX=9606 GN=PKP1 PE=1 SV=2	105.384	0	0	0	0	0
SPT4H_HUMAN	1	1	40.72	0.374284	0.244376	1.63371	0.122119	2	1	WT	P7KO	13185	Transcription elongation factor SPT4 OS=Homo sapiens OX=9606 GN=SUPT4H1 PE=1 SV=1	143.875	66.3164	61.8231	69.6554	2.33245	94.513
KIF3C_HUMAN	1	1	43.5	0.37603	0.244851	1.12122	0.121529	3	1	P7KO	WT	89399	Kinesin-like protein KIF3C OS=Homo sapiens OX=9606 GN=KIF3C PE=1 SV=4	2047.47	2742.12	2688.09	3059.95	2415.44	2908.75
XIRP2_HUMAN	1	1	32.76	0.37992	0.246683	1.64391	0.120231	4;5	2	P7KO	WT	382063	Xin actin-binding repeat-containing protein 2 OS=Homo sapiens OX=9606 GN=XIRP2 PE=1 SV=2	843.152	833.883	178.963	1602.52	937.202	511.364
RAE1_HUMAN	1	1	38.39	0.380897	0.246683	1.2452	0.119908	3;5	2	P7KO	WT	73429	Rab proteins geranylgeranyltransferase component A 1 OS=Homo sapiens OX=9606 GN=CHM PE=1 SV=3	10703.4	7588.26	3754.66	9384.86	9596.56	8470.68
AMYP_HUMAN	4	4	191.27	0.38279	0.247243	1.20453	0.119288	3;4;5	3	WT	P7KO	57670	Pancreatic alpha-amylase OS=Homo sapiens OX=9606 GN=AMY2A PE=1 SV=2	1758.59	2009.38	3007.87	1875.78	1797.1	1952.41
CDC42_HUMAN	1	1	53.73	0.385778	0.248306	1.29782	0.11832	1	1	P7KO	WT	21245	Cell division control protein 42 homolog OS=Homo sapiens OX=9606 GN=CDC42 PE=1 SV=2	561.889	991.69	1021.95	761.119	1139.35	1442.1
ABC3B_HUMAN	1	1	32.39	0.386504	0.248306	1.21837	0.118086	4	1	P7KO	WT	45894	DNA dC->dU-editing enzyme APOBEC-3B OS=Homo sapiens OX=9606 GN=APOBEC3B PE=1 SV=1	3457.16	4521.79	3897.78	3375.32	5474.94	5620.01
HBA_HUMAN	6	5	442.45	0.388176	0.248716	1.36063	0.117552	1;2;3;4;5	5	P7KO	WT	15248	Hemoglobin subunit alpha OS=Homo sapiens OX=9606 GN=HBA1 PE=1 SV=2	31215.7	52738.4	49070.9	35448.9	73393.6	72155.7
ACES_HUMAN	3	3	201.11	0.394215	0.251324	1.11834	0.115656	4	1	WT	P7KO	67753	Acetylcholinesterase OS=Homo sapiens OX=9606 GN=ACHE PE=1 SV=1	790.686	960.747	690.087	692.997	809.811	680.366
CATG_HUMAN	1	1	51.84	0.395255	0.251324	11.8283	0.115335	2	1	WT	P7KO	28819	Cathepsin G OS=Homo sapiens OX=9606 GN=CTSG PE=1 SV=2	4.85704	426.268	34.5971	18.9882	15.0581	5.32735
FA5_HUMAN	7	7	413.03	0.395493	0.251324	1.18609	0.115261	2;3;4;5	4	WT	P7KO	251546	Coagulation factor V OS=Homo sapiens OX=9606 GN=F5 PE=1 SV=4	7539.42	8821.9	9299.14	4571.49	8507.02	8555.95
BMP7_HUMAN	1	1	49.33	0.396431	0.251324	1.21004	0.114973	4	1	P7KO	WT	49282	Bone morphogenetic protein 7 OS=Homo sapiens OX=9606 GN=BMP7 PE=1 SV=1	427.208	635.66	337.864	443.548	574.384	677.005
VPS35_HUMAN	1	1	55.2	0.39907	0.252331	1.25138	0.114169	4	1	WT	P7KO	91649	Vacuolar protein sorting-associated protein 35 OS=Homo sapiens OX=9606 GN=VPS35 PE=1 SV=2	309.767	380.286	229.53	152.903	308.524	273.425
GNAI2_HUMAN	3	1	199.55	0.40146	0.253176	2.8495	0.113449	2	1	WT	P7KO	40425	Guanine nucleotide-binding protein G(i) subunit alpha-2 OS=Homo sapiens OX=9606 GN=GNAI2 PE=1 SV=3	31.6712	296.369	401.536	21.7087	58.9891	175.339
1433E_HUMAN	7	5	475.22	0.403222	0.253622	1.2118	0.112923	1;2	2	WT	P7KO	29155	14-3-3 protein epsilon OS=Homo sapiens OX=9606 GN=YWHAE PE=1 SV=1	3900.37	5840.04	5676.6	2908.95	5256.03	4557.41
MA7D2_HUMAN	1	1	32.47	0.404847	0.253979	1.85846	0.112442	2	1	P7KO	WT	81915	MAP7 domain-containing protein 2 OS=Homo sapiens OX=9606 GN=MAP7D2 PE=1 SV=2	263.099	752.509	771.952	369.446	1241.57	1711.09
APOM_HUMAN	2	2	81.58	0.407797	0.255163	1.20648	0.111577	1;4;5	3	P7KO	WT	21239	Apolipoprotein M OS=Homo sapiens OX=9606 GN=APOM PE=1 SV=2	1383.61	735.836	1395.67	1138.05	1501.84	1601
HXD8_HUMAN	1	1	36.34	0.410076	0.255447	1.30098	0.110917	4	1	WT	P7KO	31891	Homeobox protein Hox-D8 OS=Homo sapiens OX=9606 GN=HOXD8 PE=1 SV=2	51.5806	68.1549	40.7832	17.8804	39.0707	66.4322
ARRC_HUMAN	1	1	34.96	0.411165	0.255447	1.26906	0.110603	2	1	P7KO	WT	42751	Arrestin-C OS=Homo sapiens OX=9606 GN=ARR3 PE=1 SV=2	1211.31	1513.63	2386.12	2802.79	2181.91	1501.56
FMOD_HUMAN	2	2	72.5	0.41144	0.255447	1.35361	0.110525	4;5	2	P7KO	WT	43152	Fibromodulin OS=Homo sapiens OX=9606 GN=FMOD PE=1 SV=2	655.779	1071.62	597.603	604.742	1302.16	1240.24
IGKC_HUMAN	1	1	39.45	0.414125	0.256452	2.74883	0.109759	2	1	WT	P7KO	11758	Immunoglobulin kappa constant OS=Homo sapiens OX=9606 GN=IGKC PE=1 SV=2	166.242	1608.16	405.736	322.055	303.633	167.426
FIL1L_HUMAN	1	1	33	0.415708	0.25677	2.00292	0.109313	4	1	WT	P7KO	130301	Filamin A-interacting protein 1-like OS=Homo sapiens OX=9606 GN=FILIP1L PE=1 SV=2	655.562	184.564	130.644	221.188	157.516	105.973
ACSF3_HUMAN	1	1	32.84	0.422975	0.259943	1.52367	0.107301	2	1	P7KO	WT	64089	Malonate--CoA ligase ACSF3, mitochondrial OS=Homo sapiens OX=9606 GN=ACSF3 PE=1 SV=3	72.4684	92.0445	70.3761	70.2975	205.695	81.9013
EFC4A_HUMAN	1	1	42.34	0.423008	0.259943	1.37814	0.107292	3;4	2	WT	P7KO	44929	EF-hand calcium-binding domain-containing protein 4A OS=Homo sapiens OX=9606 GN=CRACR2B PE=1 SV=3	5534.67	2888.02	2403.52	3963.52	1661.7	2230.43
RS18_HUMAN	1	1	53.97	0.425895	0.261049	1.36442	0.10651	1	1	WT	P7KO	17708	Small ribosomal subunit protein uS13 OS=Homo sapiens OX=9606 GN=RPS18 PE=1 SV=3	252.857	126.568	154.915	47.8386	184.22	159.564
ENPP2_HUMAN	1	1	32.07	0.42806	0.261542	1.05718	0.105931	4	1	P7KO	WT	98930	Ectonucleotide pyrophosphatase/phosphodiesterase family member 2 OS=Homo sapiens OX=9606 GN=ENPP2 PE=1 SV=3	520.753	471.827	431.335	466.703	517.567	521.062
TLN1_HUMAN	48	43	4387.39	0.428876	0.261542	1.32797	0.105714	3;4;5	3	P7KO	WT	269599	Talin-1 OS=Homo sapiens OX=9606 GN=TLN1 PE=1 SV=3	10139.2	32851.3	35960	23659.5	42583.1	38601.6
CFAD_HUMAN	1	1	41.64	0.434625	0.264377	1.40923	0.104206	1	1	P7KO	WT	27016	Complement factor D OS=Homo sapiens OX=9606 GN=CFD PE=1 SV=5	553.699	1018.94	1206.22	696.095	1785.92	1434.04
UB2V1_HUMAN	1	1	39.32	0.436657	0.264942	1.37592	0.103682	1	1	P7KO	WT	16484	Ubiquitin-conjugating enzyme E2 variant 1 OS=Homo sapiens OX=9606 GN=UBE2V1 PE=1 SV=2	1361.69	446.798	591.646	965.491	674.448	1662.46
AGRIN_HUMAN	2	2	121.24	0.439344	0.265895	1.56836	0.102996	5	1	WT	P7KO	217179	Agrin OS=Homo sapiens OX=9606 GN=AGRN PE=1 SV=6	133.102	413.884	412.513	85.0563	320.904	205.825
TMCO1_HUMAN	1	1	44.98	0.440441	0.265895	1.39337	0.102718	3	1	WT	P7KO	27061	Calcium load-activated calcium channel OS=Homo sapiens OX=9606 GN=TMCO1 PE=1 SV=2	449.863	200.234	219.691	22.0706	361.687	240.475
MYO6_HUMAN	1	1	38.69	0.443381	0.266999	1.16358	0.10198	3	1	P7KO	WT	149596	Unconventional myosin-VI OS=Homo sapiens OX=9606 GN=MYO6 PE=1 SV=4	1724.91	1171.97	1128.87	1963.28	1365.4	1355.6
ANXA5_HUMAN	1	1	51.93	0.445642	0.26709	1.61705	0.101419	2	1	P7KO	WT	35914	Annexin A5 OS=Homo sapiens OX=9606 GN=ANXA5 PE=1 SV=2	0	640.979	231.681	73.4522	893.655	444.027
STMN1_HUMAN	2	2	114.4	0.445755	0.26709	1.8233	0.101391	1;2;5	3	WT	P7KO	17292	Stathmin OS=Homo sapiens OX=9606 GN=STMN1 PE=1 SV=3	38210.4	7513.12	19187.4	10630.3	11413.6	13556.9
LV403_HUMAN	1	1	32.43	0.451747	0.270007	6.50758	0.0999294	2	1	WT	P7KO	13321	Immunoglobulin lambda variable 4-3 OS=Homo sapiens OX=9606 GN=IGLV4-3 PE=3 SV=1	4.8077	136.701	276.703	14.8426	14.394	35.0288
RAB5C_HUMAN	1	1	110.73	0.457158	0.272202	1.28735	0.0986411	1	1	P7KO	WT	23468	Ras-related protein Rab-5C OS=Homo sapiens OX=9606 GN=RAB5C PE=1 SV=2	497.371	399.534	666.556	416.021	684.607	912.095
RL18_HUMAN	1	1	32.94	0.457686	0.272202	1.46928	0.098517	5	1	P7KO	WT	21621	Large ribosomal subunit protein eL18 OS=Homo sapiens OX=9606 GN=RPL18 PE=1 SV=2	430.039	1156.4	1512.85	712.114	2029.38	1812.25
EF2_HUMAN	6	6	345.27	0.45887	0.272232	1.1102	0.0982397	4	1	WT	P7KO	95277	Elongation factor 2 OS=Homo sapiens OX=9606 GN=EEF2 PE=1 SV=4	1498.03	1813.95	1860.11	1261.22	1474.13	1923.35
IL1AP_HUMAN	1	1	32.85	0.461676	0.272759	1.18061	0.0975877	4	1	P7KO	WT	65377	Interleukin-1 receptor accessory protein OS=Homo sapiens OX=9606 GN=IL1RAP PE=1 SV=2	118.374	188.151	151.118	131.905	215.504	192.891
VASP_HUMAN	1	1	70.54	0.462696	0.272759	39.8687	0.0973526	3	1	P7KO	WT	39805	Vasodilator-stimulated phosphoprotein OS=Homo sapiens OX=9606 GN=VASP PE=1 SV=3	0.799129	0	0	0	0	31.8602
FRPD1_HUMAN	2	2	79.72	0.464192	0.272759	1.06986	0.0970095	4	1	P7KO	WT	173328	FERM and PDZ domain-containing protein 1 OS=Homo sapiens OX=9606 GN=FRMPD1 PE=1 SV=1	4691.81	5409.64	4424.37	4619.21	5640.88	5280.56
H2B1A_HUMAN	3	1	126.96	0.464707	0.272759	9.34951	0.0968919	1;2;5	3	WT	P7KO	14159	Histone H2B type 1-A OS=Homo sapiens OX=9606 GN=H2BC1 PE=1 SV=3	1.23189	145.957	44.8736	6.14428	8.53171	5.86653
RGPD1_HUMAN	1	1	47.76	0.465433	0.272759	1.37551	0.0967266	5	1	P7KO	WT	196539	RANBP2-like and GRIP domain-containing protein 1 OS=Homo sapiens OX=9606 GN=RGPD1 PE=2 SV=1	597.616	1813.31	2253.64	1167.59	2730.08	2518.5
DSG1_HUMAN	3	3	205.2	0.4667	0.272836	1.36696	0.0964393	1;2;5	3	WT	P7KO	113676	Desmoglein-1 OS=Homo sapiens OX=9606 GN=DSG1 PE=1 SV=2	1712.59	757.803	709.501	1413.75	387.612	524.889
PLP2_HUMAN	1	1	62.19	0.474608	0.275948	1.68545	0.0946793	1	1	WT	P7KO	16680	Proteolipid protein 2 OS=Homo sapiens OX=9606 GN=PLP2 PE=1 SV=1	19.6449	105.792	69.8228	10.5459	30.5062	74.7981
G3P_HUMAN	11	10	653.25	0.475387	0.275948	1.11702	0.0945091	1;2;4;5	4	WT	P7KO	36030	Glyceraldehyde-3-phosphate dehydrogenase OS=Homo sapiens OX=9606 GN=GAPDH PE=1 SV=3	11895.4	17946.5	15921.3	13470.9	13691	13807
H2A1A_HUMAN	1	1	79.72	0.475789	0.275948	2.49274	0.0944214	1;2	2	WT	P7KO	14225	Histone H2A type 1-A OS=Homo sapiens OX=9606 GN=H2AC1 PE=1 SV=3	240.181	1985.19	405.533	323.926	405.303	326.196
SEPR_HUMAN	1	1	58.64	0.47702	0.275948	1.21502	0.094154	4	1	WT	P7KO	87657	Prolyl endopeptidase FAP OS=Homo sapiens OX=9606 GN=FAP PE=1 SV=5	241.681	126.338	183.459	188.887	138.922	126.075
MRCKA_HUMAN	1	1	31.35	0.477765	0.275948	3.98441	0.0939927	5	1	WT	P7KO	197182	Serine/threonine-protein kinase MRCK alpha OS=Homo sapiens OX=9606 GN=CDC42BPA PE=1 SV=1	7.18725	40.0565	0	0	0	11.8571
SEMG2_HUMAN	3	1	148.47	0.488799	0.281644	1.3522	0.0916616	2;5	2	P7KO	WT	65405	Semenogelin-2 OS=Homo sapiens OX=9606 GN=SEMG2 PE=1 SV=1	360.186	200.185	218.789	439.49	182.121	431.966
GNAO_HUMAN	2	1	138.58	0.491408	0.28247	1.18279	0.0911256	2	1	WT	P7KO	40025	Guanine nucleotide-binding protein G(o) subunit alpha OS=Homo sapiens OX=9606 GN=GNAO1 PE=1 SV=4	81.7986	34.5655	116.49	17.5978	18.1935	161.078
ANXA1_HUMAN	1	1	50.72	0.495351	0.283855	1.16326	0.0903263	2	1	P7KO	WT	38690	Annexin A1 OS=Homo sapiens OX=9606 GN=ANXA1 PE=1 SV=2	3.36144	191.874	208.925	215.847	170.008	84.2895
PARVB_HUMAN	2	1	221.62	0.496181	0.283855	1.3375	0.0901595	2	1	P7KO	WT	41688	Beta-parvin OS=Homo sapiens OX=9606 GN=PARVB PE=1 SV=1	151.207	633.12	682.485	1002.33	417.416	542.12
FSCN1_HUMAN	1	1	60.52	0.504846	0.288126	1.54931	0.0884531	3	1	WT	P7KO	54496	Fascin OS=Homo sapiens OX=9606 GN=FSCN1 PE=1 SV=3	79.5141	207.222	332.577	88.7994	222.735	88.2005
TENR_HUMAN	29	27	2353.2	0.50788	0.289171	1.21337	0.0878694	4;5	2	WT	P7KO	149467	Tenascin-R OS=Homo sapiens OX=9606 GN=TNR PE=1 SV=3	74022.8	122995	112970	39858.2	116072	99546.8
ITPR1_HUMAN	1	1	33.98	0.510583	0.290022	1.10386	0.0873555	4	1	WT	P7KO	313729	Inositol 1,4,5-trisphosphate receptor type 1 OS=Homo sapiens OX=9606 GN=ITPR1 PE=1 SV=3	908.755	956.13	1205.12	859.304	1146.35	775.499
SACS_HUMAN	1	1	36.7	0.514691	0.290873	1.24942	0.086585	5	1	P7KO	WT	520795	Sacsin OS=Homo sapiens OX=9606 GN=SACS PE=1 SV=2	367.712	472.366	542.966	344.635	724.089	659.276
ARHG6_HUMAN	1	1	35.27	0.515069	0.290873	1.37304	0.0865148	5	1	WT	P7KO	87443	Rho guanine nucleotide exchange factor 6 OS=Homo sapiens OX=9606 GN=ARHGEF6 PE=1 SV=2	518.577	548.106	200.054	191.032	236.177	495.37
RAB7A_HUMAN	4	2	393.13	0.516276	0.290873	1.21927	0.0862912	1	1	WT	P7KO	23475	Ras-related protein Rab-7a OS=Homo sapiens OX=9606 GN=RAB7A PE=1 SV=1	2356.69	3636.43	4661.56	2010.81	3809.66	2918.13
APLP2_HUMAN	3	2	176.06	0.516922	0.290873	1.12996	0.0861718	4;5	2	P7KO	WT	86900	Amyloid beta precursor like protein 2 OS=Homo sapiens OX=9606 GN=APLP2 PE=1 SV=2	1095.4	774.324	496.099	866.823	1001.85	804.613
LAMA2_HUMAN	1	1	84.49	0.518714	0.291199	1.35364	0.0858428	5	1	P7KO	WT	343684	Laminin subunit alpha-2 OS=Homo sapiens OX=9606 GN=LAMA2 PE=1 SV=4	3.90323	0.196541	37.4432	5.66848	44.1644	6.40116
PLVAP_HUMAN	1	1	68.33	0.523326	0.292758	1.32484	0.0850063	3	1	P7KO	WT	50562	Plasmalemma vesicle-associated protein OS=Homo sapiens OX=9606 GN=PLVAP PE=1 SV=1	12.4385	90.2883	129.473	46.4477	121.464	139.714
GFAP_HUMAN	2	1	128.46	0.523929	0.292758	1.12938	0.0848982	1;2;3;5	4	WT	P7KO	49850	Glial fibrillary acidic protein OS=Homo sapiens OX=9606 GN=GFAP PE=1 SV=1	94056.2	61644.6	64931.4	68564.9	54557.2	72234.7
NAR4_HUMAN	1	1	40.69	0.530682	0.295844	1.02519	0.0837038	3	1	P7KO	WT	35854	Ecto-ADP-ribosyltransferase 4 OS=Homo sapiens OX=9606 GN=ART4 PE=2 SV=2	174.187	111.943	62.1024	2.3847	257.485	97.1337
AT2B1_HUMAN	1	1	36.25	0.532187	0.295996	1.47137	0.083442	5	1	WT	P7KO	134600	Plasma membrane calcium-transporting ATPase 1 OS=Homo sapiens OX=9606 GN=ATP2B1 PE=1 SV=4	60.6938	147.943	240.023	40.8192	98.1697	165.937
ELOV6_HUMAN	1	1	48.34	0.534475	0.296582	1.30357	0.083047	4	1	WT	P7KO	31355	Elongation of very long chain fatty acids protein 6 OS=Homo sapiens OX=9606 GN=ELOVL6 PE=1 SV=1	1431.82	864.65	440.71	1411.63	367.158	320.972
WDFY4_HUMAN	1	1	38.96	0.537587	0.296957	1.29049	0.0825154	4;5	2	P7KO	WT	353384	WD repeat- and FYVE domain-containing protein 4 OS=Homo sapiens OX=9606 GN=WDFY4 PE=1 SV=3	2445.02	7892.61	5302.9	3712.08	7259.54	9212.27
CGNL1_HUMAN	1	1	37.74	0.538672	0.296957	1.25972	0.0823317	4	1	P7KO	WT	148989	Cingulin-like protein 1 OS=Homo sapiens OX=9606 GN=CGNL1 PE=1 SV=2	576.75	421.474	370.066	876.675	436.511	410.475
ASXL1_HUMAN	1	1	40.19	0.538859	0.296957	1.16042	0.0823001	5	1	WT	P7KO	165329	Polycomb group protein ASXL1 OS=Homo sapiens OX=9606 GN=ASXL1 PE=1 SV=4	1160.56	2024.55	1690.11	1118.11	1351.15	1732.01
PI5L1_HUMAN	1	1	32.55	0.541683	0.297831	1.55772	0.0818257	1;4	2	WT	P7KO	44544	Phosphatidylinositol 4-phosphate 5-kinase-like protein 1 OS=Homo sapiens OX=9606 GN=PIP5KL1 PE=2 SV=2	1892.77	555.847	2190.41	1053.03	744.488	1180.57
PXDN_HUMAN	11	10	743.41	0.543223	0.297995	1.1865	0.0815693	5	1	P7KO	WT	165170	Peroxidasin homolog OS=Homo sapiens OX=9606 GN=PXDN PE=1 SV=2	2866.11	3364.67	3283	2435.56	4541.68	4310.82
GOGB1_HUMAN	1	1	32.24	0.548558	0.300213	1.16626	0.080693	2	1	WT	P7KO	375790	Golgin subfamily B member 1 OS=Homo sapiens OX=9606 GN=GOLGB1 PE=1 SV=2	221.23	341.122	367.762	304.449	171.405	321.664
CGAS_HUMAN	1	1	33.86	0.549764	0.300213	1.15958	0.0804975	3	1	WT	P7KO	58777	Cyclic GMP-AMP synthase OS=Homo sapiens OX=9606 GN=CGAS PE=1 SV=2	279.686	421.726	338.243	130.652	340.147	425.779
SDCB1_HUMAN	8	8	447.68	0.553884	0.301582	1.17914	0.0798365	2	1	WT	P7KO	32424	Syntenin-1 OS=Homo sapiens OX=9606 GN=SDCBP PE=1 SV=1	14992.3	19531.7	27858.5	12278	22012.2	18615
ELNE_HUMAN	2	2	86.74	0.555061	0.301582	1.27539	0.0796496	2	1	P7KO	WT	28500	Neutrophil elastase OS=Homo sapiens OX=9606 GN=ELANE PE=1 SV=1	992.54	2954.85	1145.62	1531.6	3486.18	1477.79
SPY4_HUMAN	1	1	53.76	0.556037	0.301582	1.54842	0.0794953	2	1	P7KO	WT	32520	Protein sprouty homolog 4 OS=Homo sapiens OX=9606 GN=SPRY4 PE=1 SV=2	58.6664	218.886	235.753	100.292	479.088	215.428
GANAB_HUMAN	1	1	52.15	0.561111	0.303649	1.33232	0.0787028	4	1	WT	P7KO	106807	Neutral alpha-glucosidase AB OS=Homo sapiens OX=9606 GN=GANAB PE=1 SV=3	35.1236	87.5411	94.3429	45.303	72.9578	44.6187
NHRF4_HUMAN	1	1	34.91	0.564061	0.304559	1.48709	0.0782493	1	1	WT	P7KO	60993	Na(+)/H(+) exchange regulatory cofactor NHE-RF4 OS=Homo sapiens OX=9606 GN=NHERF4 PE=1 SV=2	333.994	122.887	544.943	150.805	135.866	387.012
F13A_HUMAN	1	1	56.12	0.568881	0.306473	1.09986	0.0775196	4	1	P7KO	WT	83216	Coagulation factor XIII A chain OS=Homo sapiens OX=9606 GN=F13A1 PE=1 SV=5	185.373	203.227	144.383	235.654	189.435	161.117
NRCAM_HUMAN	1	1	41.17	0.572154	0.307094	1.47253	0.0770318	5	1	WT	P7KO	143800	Neuronal cell adhesion molecule OS=Homo sapiens OX=9606 GN=NRCAM PE=1 SV=3	295.418	138.5	54.9518	221.62	72.5145	37.8589
COMP_HUMAN	5	4	300.89	0.573023	0.307094	1.09844	0.0769034	1;4;5	3	WT	P7KO	82808	Cartilage oligomeric matrix protein OS=Homo sapiens OX=9606 GN=COMP PE=1 SV=2	1868.52	2561.98	2490.13	1603.01	2350.61	2346.81
BIP_HUMAN	3	2	199.58	0.573868	0.307094	1.11075	0.076779	3;4	2	P7KO	WT	72288	Endoplasmic reticulum chaperone BiP OS=Homo sapiens OX=9606 GN=HSPA5 PE=1 SV=2	2819.43	3675.17	2632.99	2591.43	3952.18	3594.86
TXK_HUMAN	1	1	31.41	0.576778	0.307965	1.28132	0.0763537	3	1	WT	P7KO	61219	Tyrosine-protein kinase TXK OS=Homo sapiens OX=9606 GN=TXK PE=1 SV=3	1263.55	3188.74	2740.29	1866.62	1983.22	1763.57
MIME_HUMAN	2	2	111.41	0.580409	0.308878	1.13295	0.0758296	2	1	P7KO	WT	33901	Mimecan OS=Homo sapiens OX=9606 GN=OGN PE=1 SV=1	962.038	2082.1	2355.24	1595.68	2213.45	2308.09
FRM4A_HUMAN	1	1	38.65	0.581058	0.308878	1.07755	0.0757369	5	1	WT	P7KO	115387	FERM domain-containing protein 4A OS=Homo sapiens OX=9606 GN=FRMD4A PE=1 SV=3	420.339	496.954	510.846	571.292	367.295	386.768
SEMG1_HUMAN	7	6	448.65	0.582656	0.309044	2.94625	0.0755091	1;2;5	3	P7KO	WT	52100	Semenogelin-1 OS=Homo sapiens OX=9606 GN=SEMG1 PE=1 SV=2	562.21	280.094	303.856	2805.79	202.983	368.101
CO9_HUMAN	3	3	197.06	0.584842	0.30952	1.19064	0.0752001	3;5	2	P7KO	WT	63133	Complement component C9 OS=Homo sapiens OX=9606 GN=C9 PE=1 SV=2	4369.38	8028.93	6959.13	5000.96	10204.1	7842.63
B4GA1_HUMAN	2	2	123.13	0.586133	0.309521	1.43157	0.0750189	3	1	P7KO	WT	47089	Beta-1,4-glucuronyltransferase 1 OS=Homo sapiens OX=9606 GN=B4GAT1 PE=1 SV=1	165.823	365.817	379.109	202.286	345.055	756.458
TSN8_HUMAN	1	1	48.47	0.587437	0.30953	2.7959	0.0748366	1	1	WT	P7KO	26026	Tetraspanin-8 OS=Homo sapiens OX=9606 GN=TSPAN8 PE=1 SV=1	242.165	11.4318	90.8111	14.607	51.5376	57.0388
MDHC_HUMAN	1	1	36.56	0.591721	0.310641	1.10232	0.0742448	2	1	WT	P7KO	36403	Malate dehydrogenase, cytoplasmic OS=Homo sapiens OX=9606 GN=MDH1 PE=1 SV=4	428.272	718.484	588.71	281.638	308.124	984.613
DYHC1_HUMAN	2	2	80.42	0.592133	0.310641	1.16794	0.0741884	2;5	2	WT	P7KO	532072	Cytoplasmic dynein 1 heavy chain 1 OS=Homo sapiens OX=9606 GN=DYNC1H1 PE=1 SV=5	174.511	289.619	310.978	114.411	280.465	268.778
JKIP2_HUMAN	1	1	45.91	0.595314	0.31163	1.81893	0.0737561	4;5	2	P7KO	WT	94875	Janus kinase and microtubule-interacting protein 2 OS=Homo sapiens OX=9606 GN=JAKMIP2 PE=1 SV=1	3158.18	4285.24	4590.39	1734.29	10934.1	9220.3
G6PI_HUMAN	1	1	160.26	0.598953	0.312853	1.70976	0.0732682	3	1	P7KO	WT	63107	Glucose-6-phosphate isomerase OS=Homo sapiens OX=9606 GN=GPI PE=1 SV=4	11.7081	237.514	398.385	49.986	299.142	758.124
XPP1_HUMAN	1	1	76.46	0.61278	0.319381	1.81504	0.0714774	4	1	WT	P7KO	69873	Xaa-Pro aminopeptidase 1 OS=Homo sapiens OX=9606 GN=XPNPEP1 PE=1 SV=3	8.44668	20.5904	83.5194	3.92566	20.6639	37.4237
MTMR6_HUMAN	1	1	37.02	0.61524	0.319871	1.26518	0.071169	2	1	WT	P7KO	71922	Myotubularin-related protein 6 OS=Homo sapiens OX=9606 GN=MTMR6 PE=1 SV=3	945.306	286.454	438.798	174.103	814.729	331.575
1433B_HUMAN	10	4	627.38	0.619153	0.319871	1.24932	0.0706847	1;2;5	3	P7KO	WT	28065	14-3-3 protein beta/alpha OS=Homo sapiens OX=9606 GN=YWHAB PE=1 SV=3	4697.29	7954.74	9253.32	4829.56	10392.9	12144.2
ITIH1_HUMAN	5	5	421.51	0.621182	0.319871	1.04699	0.0704365	1;2;3;4;5	5	P7KO	WT	101326	Inter-alpha-trypsin inhibitor heavy chain H1 OS=Homo sapiens OX=9606 GN=ITIH1 PE=1 SV=3	10928.9	12651.6	11157.6	10581.4	13225.8	12563.1
S10A9_HUMAN	1	1	47.77	0.621273	0.319871	1.75897	0.0704255	2	1	WT	P7KO	13234	Protein S100-A9 OS=Homo sapiens OX=9606 GN=S100A9 PE=1 SV=1	355.09	914.022	107.671	426.621	268.072	88.0292
FRIH_HUMAN	1	1	49.42	0.621488	0.319871	1.12901	0.0703993	5	1	P7KO	WT	21212	Ferritin heavy chain OS=Homo sapiens OX=9606 GN=FTH1 PE=1 SV=2	87.7916	142.969	160.799	106.517	154.437	181.119
GSTA5_HUMAN	1	1	53.64	0.621707	0.319871	1.21597	0.0703727	1	1	P7KO	WT	25706	Glutathione S-transferase A5 OS=Homo sapiens OX=9606 GN=GSTA5 PE=1 SV=1	1701.2	2077.64	2815.45	1508.89	3167.68	3341.9
FLNB_HUMAN	3	2	168.83	0.62323	0.319969	1.0908	0.0701881	4;5	2	P7KO	WT	277990	Filamin-B OS=Homo sapiens OX=9606 GN=FLNB PE=1 SV=2	35.9482	105.613	53.5128	56.6735	76.6074	79.5063
AK1A1_HUMAN	4	2	189.16	0.630845	0.323188	1.31038	0.0692821	2	1	P7KO	WT	36550	Aldo-keto reductase family 1 member A1 OS=Homo sapiens OX=9606 GN=AKR1A1 PE=1 SV=3	683.939	1263.08	1473.35	685.577	1672.24	2124.19
DPOLB_HUMAN	1	1	47.27	0.634929	0.324588	1.08204	0.0688075	1;2;3	3	P7KO	WT	38154	DNA polymerase beta OS=Homo sapiens OX=9606 GN=POLB PE=1 SV=3	6112.94	3713.68	5228.15	6196.55	4464.46	5628.86
TSP3_HUMAN	4	2	260.64	0.637428	0.325174	1.0847	0.0685209	5	1	WT	P7KO	104135	Thrombospondin-3 OS=Homo sapiens OX=9606 GN=THBS3 PE=1 SV=1	506.6	603.685	460.748	295.031	577.32	576.009
RAB10_HUMAN	3	2	187.01	0.640712	0.325884	1.15068	0.0681488	1	1	P7KO	WT	22527	Ras-related protein Rab-10 OS=Homo sapiens OX=9606 GN=RAB10 PE=1 SV=1	1064.38	1109.93	1762.2	973.562	1826.47	1729.63
DOPO_HUMAN	4	4	339.22	0.641531	0.325884	1.09859	0.0680567	4	1	WT	P7KO	69021	Dopamine beta-hydroxylase OS=Homo sapiens OX=9606 GN=DBH PE=1 SV=3	2357.11	269.011	449.567	1149.74	886.473	763.457
CASPE_HUMAN	1	1	90.74	0.644582	0.326743	1.38487	0.0677165	2	1	WT	P7KO	27662	Caspase-14 OS=Homo sapiens OX=9606 GN=CASP14 PE=1 SV=2	374.71	113.799	138.213	178.398	150.184	123.97
DPYL5_HUMAN	1	1	33.27	0.65777	0.33187	1.18578	0.0662938	3	1	P7KO	WT	61382	Dihydropyrimidinase-related protein 5 OS=Homo sapiens OX=9606 GN=DPYSL5 PE=1 SV=1	106.974	124.488	79.5645	185.249	94.8341	88.7247
RL21_HUMAN	1	1	31.33	0.658272	0.33187	1.09844	0.0662411	3	1	P7KO	WT	18553	Large ribosomal subunit protein eL21 OS=Homo sapiens OX=9606 GN=RPL21 PE=1 SV=2	353.611	170.761	431.809	433.373	343.084	273.854
COG3_HUMAN	1	1	35.31	0.659705	0.33187	1.08848	0.0660915	2	1	WT	P7KO	94036	Conserved oligomeric Golgi complex subunit 3 OS=Homo sapiens OX=9606 GN=COG3 PE=1 SV=3	255.177	393.529	347.92	268.097	382.489	265.024
1433G_HUMAN	8	2	557.09	0.660221	0.33187	1.20532	0.0660378	1	1	P7KO	WT	28285	14-3-3 protein gamma OS=Homo sapiens OX=9606 GN=YWHAG PE=1 SV=2	4331.69	23.954	1453.88	470.407	676.032	5855.88
CO8B_HUMAN	1	1	39.98	0.664075	0.331987	1.14673	0.0656405	3;4;5	3	P7KO	WT	66904	Complement component C8 beta chain OS=Homo sapiens OX=9606 GN=C8B PE=1 SV=4	675.863	1372.13	1190.12	784.782	1441.71	1486.75
IFT80_HUMAN	1	1	33.05	0.664329	0.331987	1.11012	0.0656145	5	1	P7KO	WT	87979	Intraflagellar transport protein 80 homolog OS=Homo sapiens OX=9606 GN=IFT80 PE=1 SV=3	286.68	792.372	1440.01	542.265	1108.93	1145.27
LG3BP_HUMAN	17	15	1497.37	0.664601	0.331987	1.13949	0.0655867	3;4;5	3	WT	P7KO	65289	Galectin-3-binding protein OS=Homo sapiens OX=9606 GN=LGALS3BP PE=1 SV=1	100221	70442.9	50410.9	35683.7	77878.3	80450.1
PGAM1_HUMAN	2	1	97.14	0.672019	0.334336	1.39948	0.0648413	1	1	P7KO	WT	28786	Phosphoglycerate mutase 1 OS=Homo sapiens OX=9606 GN=PGAM1 PE=1 SV=2	111.051	98.4694	217.078	129.13	372.621	95.2658
TTC9B_HUMAN	1	1	32.15	0.672085	0.334336	1.06656	0.0648348	4	1	WT	P7KO	25916	Tetratricopeptide repeat protein 9B OS=Homo sapiens OX=9606 GN=TTC9B PE=2 SV=1	65.5545	133.459	94.3341	22.8461	138.012	114.182
PEDF_HUMAN	7	7	803.97	0.674942	0.334613	1.14048	0.0645538	1;2;3;4;5	5	P7KO	WT	46283	Pigment epithelium-derived factor OS=Homo sapiens OX=9606 GN=SERPINF1 PE=1 SV=4	28406.9	59532.3	48869.8	33511.4	67126.4	55390.2
KNOP1_HUMAN	1	1	31.99	0.675427	0.334613	1.06227	0.0645065	4	1	P7KO	WT	51557	Lysine-rich nucleolar protein 1 OS=Homo sapiens OX=9606 GN=KNOP1 PE=1 SV=1	4490.35	6352.05	5650.86	4811.38	6439.85	6269.14
PSMD2_HUMAN	1	1	38.82	0.677122	0.33476	1.07106	0.0643418	4	1	WT	P7KO	100136	26S proteasome non-ATPase regulatory subunit 2 OS=Homo sapiens OX=9606 GN=PSMD2 PE=1 SV=3	41.3028	50.2978	59.1949	21.6668	64.9401	54.1844
QOR_HUMAN	1	1	60.75	0.67851	0.33476	1.11963	0.0642077	2	1	P7KO	WT	35185	Quinone oxidoreductase OS=Homo sapiens OX=9606 GN=CRYZ PE=1 SV=1	78.2608	140.976	112.237	118.022	164.222	88.8828
RAB6A_HUMAN	1	1	73.55	0.684368	0.336013	1.03242	0.0636507	1	1	WT	P7KO	23578	Ras-related protein Rab-6A OS=Homo sapiens OX=9606 GN=RAB6A PE=1 SV=3	5.52411	86.0588	244.053	27.8008	136.009	161.285
MO4L2_HUMAN	1	1	41.91	0.685507	0.336013	1.04104	0.063544	4;5	2	WT	P7KO	32288	Mortality factor 4-like protein 2 OS=Homo sapiens OX=9606 GN=MORF4L2 PE=1 SV=1	1220.28	1224.87	1443.05	1463.56	1171.16	1100.2
1433Z_HUMAN	8	5	542.01	0.685995	0.336013	1.25049	0.0634984	1	1	WT	P7KO	27728	14-3-3 protein zeta/delta OS=Homo sapiens OX=9606 GN=YWHAZ PE=1 SV=1	3602.58	853.324	3035.49	697.346	1449.36	3844.07
GOLM1_HUMAN	1	1	54.15	0.686643	0.336013	1.04043	0.0634381	4	1	P7KO	WT	45306	Golgi membrane protein 1 OS=Homo sapiens OX=9606 GN=GOLM1 PE=1 SV=1	332.367	100.337	165.939	238.377	183.764	200.706
FAAH2_HUMAN	1	1	34.71	0.68861	0.33629	1.13901	0.063256	2	1	WT	P7KO	58266	Fatty-acid amide hydrolase 2 OS=Homo sapiens OX=9606 GN=FAAH2 PE=1 SV=1	103.235	209.82	159.262	160.244	110.279	144.152
COAA1_HUMAN	1	1	62.73	0.694181	0.338323	1.15111	0.0627483	5	1	P7KO	WT	66117	Collagen alpha-1(X) chain OS=Homo sapiens OX=9606 GN=COL10A1 PE=1 SV=2	505.681	663.511	840.757	466.95	897.309	949.404
ABHD8_HUMAN	1	1	37.36	0.696065	0.338496	1.25119	0.0625793	3	1	WT	P7KO	47301	Protein ABHD8 OS=Homo sapiens OX=9606 GN=ABHD8 PE=1 SV=1	1682.05	678.043	1901.85	1385.04	909.541	1111.74
CAMP_HUMAN	1	1	40.03	0.697354	0.338496	1.04036	0.0624646	2	1	WT	P7KO	19289	Cathelicidin antimicrobial peptide OS=Homo sapiens OX=9606 GN=CAMP PE=1 SV=1	96.1769	688.078	199.651	438.408	242.491	264.835
IMB1_HUMAN	4	4	267.58	0.705237	0.341231	1.04756	0.0617764	4	1	P7KO	WT	97108	Importin subunit beta-1 OS=Homo sapiens OX=9606 GN=KPNB1 PE=1 SV=2	513.229	733.809	538.651	541.021	692.416	637.172
TNKS2_HUMAN	1	1	42.89	0.705828	0.341231	1.04308	0.0617257	2;3;4;5	4	P7KO	WT	126838	Poly [ADP-ribose] polymerase tankyrase-2 OS=Homo sapiens OX=9606 GN=TNKS2 PE=1 SV=1	6065.27	9630.58	9997.62	8672.46	9368.57	8759.22
TSP4_HUMAN	5	3	452.66	0.708086	0.341635	1.13152	0.0615335	4;5	2	P7KO	WT	105802	Thrombospondin-4 OS=Homo sapiens OX=9606 GN=THBS4 PE=1 SV=2	1085.8	2503.44	2594.2	1466.39	3198.51	2331.78
UBAC2_HUMAN	1	1	49.92	0.721157	0.346236	1.04514	0.0604576	1;3;5	3	P7KO	WT	38938	Ubiquitin-associated domain-containing protein 2 OS=Homo sapiens OX=9606 GN=UBAC2 PE=1 SV=1	1831.44	3747.76	2938.78	3004.45	3227.76	2670.26
SEM3C_HUMAN	1	1	34.47	0.721493	0.346236	1.05184	0.0604308	4	1	P7KO	WT	85153	Semaphorin-3C OS=Homo sapiens OX=9606 GN=SEMA3C PE=2 SV=2	271.108	237.241	275.768	332.068	241.658	251.036
CO1A1_HUMAN	1	1	38.7	0.721945	0.346236	1.90439	0.0603947	2	1	WT	P7KO	138827	Collagen alpha-1(I) chain OS=Homo sapiens OX=9606 GN=COL1A1 PE=1 SV=6	1344.59	164.709	191.043	521.225	158.337	213.292
APOA1_HUMAN	1	1	168.68	0.723654	0.346364	1.21228	0.0602591	1	1	WT	P7KO	30759	Apolipoprotein A-I OS=Homo sapiens OX=9606 GN=APOA1 PE=1 SV=1	5674.69	355.704	1730.72	1577.79	1981.56	2842.73
PLS3_HUMAN	2	2	100.75	0.728421	0.346783	1.16777	0.0598865	2	1	P7KO	WT	31628	Phospholipid scramblase 3 OS=Homo sapiens OX=9606 GN=PLSCR3 PE=1 SV=2	681.682	2013.27	1909.5	1000.45	1559.71	2816.77
LAMA1_HUMAN	1	1	72.99	0.728814	0.346783	1.01567	0.0598562	5	1	WT	P7KO	336867	Laminin subunit alpha-1 OS=Homo sapiens OX=9606 GN=LAMA1 PE=1 SV=2	256.501	13.4097	24.9962	274.963	8.45152	6.94294
TBA4A_HUMAN	15	3	1340.57	0.729776	0.346783	1.19397	0.0597821	1;2;3;4;5	5	WT	P7KO	49892	Tubulin alpha-4A chain OS=Homo sapiens OX=9606 GN=TUBA4A PE=1 SV=1	13349.7	33721.4	29193	17882.1	25243	20749.4
CA2D1_HUMAN	3	3	160.86	0.730302	0.346783	1.20686	0.0597418	5	1	P7KO	WT	124490	Voltage-dependent calcium channel subunit alpha-2/delta-1 OS=Homo sapiens OX=9606 GN=CACNA2D1 PE=1 SV=3	588.665	806.962	820.217	450.782	1060.45	1162.98
PMGE_HUMAN	1	1	45.4	0.734503	0.34809	1.05973	0.0594229	1	1	P7KO	WT	29987	Bisphosphoglycerate mutase OS=Homo sapiens OX=9606 GN=BPGM PE=1 SV=2	81.8237	146.055	240.764	117.306	186.351	192.977
PSA1_HUMAN	1	1	46.9	0.746294	0.352796	2.31122	0.0585607	1	1	P7KO	WT	29537	Proteasome subunit alpha type-1 OS=Homo sapiens OX=9606 GN=PSMA1 PE=1 SV=1	38.0555	20.6864	44.003	8.4525	165.773	63.241
IF2A_HUMAN	1	1	66.06	0.74737	0.352796	1.1212	0.0584844	2	1	WT	P7KO	36089	Eukaryotic translation initiation factor 2 subunit 1 OS=Homo sapiens OX=9606 GN=EIF2S1 PE=1 SV=3	96.4777	181.535	252.041	75.2628	147.967	249.525
XYLT1_HUMAN	3	2	150.37	0.757566	0.356269	1.07652	0.0577807	5	1	WT	P7KO	107501	Xylosyltransferase 1 OS=Homo sapiens OX=9606 GN=XYLT1 PE=1 SV=1	324.158	207.121	198.374	150.178	270.548	257.063
PRDX2_HUMAN	1	1	37.15	0.758447	0.356269	1.06965	0.0577215	1	1	WT	P7KO	21878	Peroxiredoxin-2 OS=Homo sapiens OX=9606 GN=PRDX2 PE=1 SV=5	309.079	389.194	505.545	412.451	344.227	368.757
HS90A_HUMAN	18	6	1272.36	0.759177	0.356269	1.04302	0.0576727	3;4;5	3	WT	P7KO	84607	Heat shock protein HSP 90-alpha OS=Homo sapiens OX=9606 GN=HSP90AA1 PE=1 SV=5	7434.74	11257.3	13206.1	4288.55	14221.1	12072.8
PIAS1_HUMAN	1	1	34.15	0.761222	0.356533	1.14894	0.0575369	1;4	2	P7KO	WT	71790	E3 SUMO-protein ligase PIAS1 OS=Homo sapiens OX=9606 GN=PIAS1 PE=1 SV=2	11210.9	1697.2	4962.16	3994.22	3555.23	12982.4
AN36B_HUMAN	1	1	31.48	0.767956	0.358598	2.34257	0.0570991	5	1	P7KO	WT	153488	Ankyrin repeat domain-containing protein 36B OS=Homo sapiens OX=9606 GN=ANKRD36B PE=1 SV=4	117.202	217.57	145.647	31.6154	620.541	473.259
ATS13_HUMAN	2	2	124.26	0.769115	0.358598	1.02609	0.0570253	5	1	P7KO	WT	153505	A disintegrin and metalloproteinase with thrombospondin motifs 13 OS=Homo sapiens OX=9606 GN=ADAMTS13 PE=1 SV=1	190.946	371.245	493.823	304.937	376.246	402.381
CALM1_HUMAN	1	1	53.48	0.770108	0.358598	1.08068	0.0569624	1	1	P7KO	WT	16827	Calmodulin-1 OS=Homo sapiens OX=9606 GN=CALM1 PE=1 SV=1	767.697	219.793	912.385	469.355	491.814	1091.98
HRG_HUMAN	1	1	32.02	0.772924	0.359213	1.0479	0.0567857	3	1	P7KO	WT	59541	Histidine-rich glycoprotein OS=Homo sapiens OX=9606 GN=HRG PE=1 SV=1	594.891	1118.58	808.335	688.878	965.637	988.08
NP1L2_HUMAN	1	1	32.18	0.781113	0.361615	1.40495	0.0562862	5	1	WT	P7KO	52509	Nucleosome assembly protein 1-like 2 OS=Homo sapiens OX=9606 GN=NAP1L2 PE=1 SV=1	510.877	352.135	55.8829	447.658	96.0254	110.359
FLNA_HUMAN	27	23	1589.68	0.781125	0.361615	1.08898	0.0562855	5	1	WT	P7KO	280564	Filamin-A OS=Homo sapiens OX=9606 GN=FLNA PE=1 SV=4	4478.66	8580.52	8950.4	3748.07	8875.98	7587.08
LRP1_HUMAN	12	11	694.91	0.782607	0.361615	1.01485	0.0561974	5	1	WT	P7KO	504276	Prolow-density lipoprotein receptor-related protein 1 OS=Homo sapiens OX=9606 GN=LRP1 PE=1 SV=2	2340.51	2271.33	2326.98	2035.47	2522.65	2279.15
OR2W3_HUMAN	1	1	37.11	0.786614	0.362769	1.10226	0.0559626	5	1	P7KO	WT	34766	Olfactory receptor 2W3 OS=Homo sapiens OX=9606 GN=OR2W3 PE=2 SV=2	348.347	433.934	183.699	204.895	423.563	436.305
ILEU_HUMAN	1	1	77.88	0.79531	0.365621	1.13552	0.0554703	2	1	WT	P7KO	42715	Leukocyte elastase inhibitor OS=Homo sapiens OX=9606 GN=SERPINB1 PE=1 SV=1	156.846	507.727	263.147	112.992	406.326	297.679
FKBP8_HUMAN	1	1	42.05	0.796736	0.365621	1.02621	0.0553918	2;4	2	WT	P7KO	44534	Peptidyl-prolyl cis-trans isomerase FKBP8 OS=Homo sapiens OX=9606 GN=FKBP8 PE=1 SV=2	105.362	215.097	196.642	201.633	61.6516	240.607
CSPG4_HUMAN	1	1	59.36	0.797363	0.365621	2.41328	0.0553575	5	1	P7KO	WT	250382	Chondroitin sulfate proteoglycan 4 OS=Homo sapiens OX=9606 GN=CSPG4 PE=1 SV=2	0	12.077	19.6316	18.6265	57.8953	0
COL11_HUMAN	1	1	56.18	0.809347	0.369362	1.08019	0.0547244	2	1	P7KO	WT	28647	Collectin-11 OS=Homo sapiens OX=9606 GN=COLEC11 PE=1 SV=1	1270.15	1393.06	1948.1	1091.95	1998	1891.15
DDAH2_HUMAN	1	1	55.95	0.809467	0.369362	1.04455	0.0547183	1	1	P7KO	WT	29625	N(G),N(G)-dimethylarginine dimethylaminohydrolase 2 OS=Homo sapiens OX=9606 GN=DDAH2 PE=1 SV=1	86.0391	76.6833	193.039	26.9772	127.716	216.915
RAC1_HUMAN	1	1	33.53	0.810134	0.369362	1.15259	0.0546844	1	1	WT	P7KO	21436	Ras-related C3 botulinum toxin substrate 1 OS=Homo sapiens OX=9606 GN=RAC1 PE=1 SV=1	10.3313	72.8827	349.635	26.5622	247.279	101.703
RHOA_HUMAN	2	1	85.65	0.814003	0.370423	5.61439	0.0544901	1	1	WT	P7KO	21754	Transforming protein RhoA OS=Homo sapiens OX=9606 GN=RHOA PE=1 SV=1	0	0	140.72	0	0	25.0642
TENX_HUMAN	2	1	109.9	0.816639	0.37092	3.18404	0.0543603	5	1	P7KO	WT	458100	Tenascin-X OS=Homo sapiens OX=9606 GN=TNXB PE=1 SV=5	2.3516	1.77477	9.02872	6.35977	35.5265	0
APOE_HUMAN	4	4	278.29	0.820694	0.372059	1.04557	0.0541646	1;2	2	WT	P7KO	36132	Apolipoprotein E OS=Homo sapiens OX=9606 GN=APOE PE=1 SV=1	63347.3	97212	81009.6	64528.3	82876.7	83635
NID1_HUMAN	8	8	472.61	0.824088	0.372789	1.02192	0.0540046	5	1	WT	P7KO	136291	Nidogen-1 OS=Homo sapiens OX=9606 GN=NID1 PE=1 SV=3	3011.26	5236.5	5676.1	1976.54	6242.07	5406.58
AMPL_HUMAN	1	1	40.98	0.82585	0.372789	1.07517	0.0539228	2;3;4;5	4	P7KO	WT	56131	Cytosol aminopeptidase OS=Homo sapiens OX=9606 GN=LAP3 PE=1 SV=3	1728.56	4453.93	3142.37	2020.63	4702.61	3302.59
SYT5_HUMAN	1	1	67.12	0.82696	0.372789	1.04194	0.0538718	3	1	P7KO	WT	42873	Synaptotagmin-5 OS=Homo sapiens OX=9606 GN=SYT5 PE=1 SV=2	129.238	122.559	132.313	117.191	165.969	117.058
FPPS_HUMAN	1	1	37.47	0.833332	0.374958	1.08235	0.0535856	2;3;5	3	P7KO	WT	48245	Farnesyl pyrophosphate synthase OS=Homo sapiens OX=9606 GN=FDPS PE=1 SV=4	2613.66	3823.49	3085.23	4847.19	2939.2	2520.12
LDHB_HUMAN	4	4	216.56	0.835725	0.375332	1.08791	0.0534811	2	1	WT	P7KO	36615	L-lactate dehydrogenase B chain OS=Homo sapiens OX=9606 GN=LDHB PE=1 SV=2	1897.9	3558.17	4595.79	4074.82	1741.26	3423.5
CATZ_HUMAN	1	1	93.51	0.838521	0.375885	1.05841	0.0533612	2	1	P7KO	WT	33846	Cathepsin Z OS=Homo sapiens OX=9606 GN=CTSZ PE=1 SV=1	300.72	595.914	524.11	414.966	387.937	700.82
GPC2_HUMAN	1	1	91.88	0.840617	0.376123	1.03395	0.0532727	5	1	P7KO	WT	62790	Glypican-2 OS=Homo sapiens OX=9606 GN=GPC2 PE=1 SV=1	110.29	98.2397	41.8587	56.0281	108.192	94.6698
KDIS_HUMAN	1	1	48.24	0.842813	0.376375	1.02293	0.0531814	5	1	P7KO	WT	196419	Kinase D-interacting substrate of 220 kDa OS=Homo sapiens OX=9606 GN=KIDINS220 PE=1 SV=3	5966.34	15688.8	12021.2	7989.66	14100.9	12358.1
CAPZB_HUMAN	2	2	120.78	0.844313	0.376375	1.03861	0.0531198	2	1	WT	P7KO	30609	F-actin-capping protein subunit beta OS=Homo sapiens OX=9606 GN=CAPZB PE=1 SV=5	1384.83	1478.86	2075.52	1951.88	1283.54	1520.17
THRB_HUMAN	2	2	85.09	0.847123	0.376928	1.85091	0.0530061	2;4	2	P7KO	WT	69992	Prothrombin OS=Homo sapiens OX=9606 GN=F2 PE=1 SV=2	276.936	91.7535	232.412	37.541	459.744	615.298
LC1L1_HUMAN	1	1	89.4	0.85361	0.379112	1.13544	0.0527521	1	1	P7KO	WT	17907	Putative lipocalin 1-like protein 1 OS=Homo sapiens OX=9606 GN=LCN1P1 PE=5 SV=1	799.269	536.191	753.512	348.26	438.764	1584.89
H2B1C_HUMAN	8	1	645.82	0.862785	0.38248	1.25128	0.052413	1	1	P7KO	WT	13898	Histone H2B type 1-C/E/F/G/I OS=Homo sapiens OX=9606 GN=H2BC4 PE=1 SV=4	376.077	569.427	652.247	306.006	478.996	1214.23
CLIC1_HUMAN	1	1	58.59	0.864698	0.382622	1.0597	0.0523452	2	1	WT	P7KO	26906	Chloride intracellular channel protein 1 OS=Homo sapiens OX=9606 GN=CLIC1 PE=1 SV=4	325.208	585.693	678.845	714.455	359.901	425.828
L1CAM_HUMAN	2	2	114.55	0.867631	0.383215	1.04218	0.0522432	5	1	WT	P7KO	139915	Neural cell adhesion molecule L1 OS=Homo sapiens OX=9606 GN=L1CAM PE=1 SV=2	181.394	111.195	134.069	154.012	145.905	109.472
HMGC2_HUMAN	1	1	33.86	0.873575	0.385132	1.03291	0.0520438	2;3	2	WT	P7KO	39489	3-hydroxy-3-methylglutaryl-CoA lyase, cytoplasmic OS=Homo sapiens OX=9606 GN=HMGCLL1 PE=1 SV=3	1440.84	2241.39	1882.83	1398.05	2013.61	1976.1
SGPL1_HUMAN	1	1	34.69	0.877896	0.386328	1.00199	0.0519048	4;5	2	P7KO	WT	63483	Sphingosine-1-phosphate lyase 1 OS=Homo sapiens OX=9606 GN=SGPL1 PE=1 SV=3	961.617	700.543	348.812	640.373	882.141	492.457
PKD1_HUMAN	1	1	34.1	0.883561	0.38811	1.03637	0.0517303	2;3	2	WT	P7KO	462239	Polycystin-1 OS=Homo sapiens OX=9606 GN=PKD1 PE=1 SV=3	565.736	1643.49	1132.93	931.283	1115.83	1177.76
RSSA_HUMAN	1	1	67.77	0.886643	0.388753	1.17503	0.051639	2	1	P7KO	WT	32833	Small ribosomal subunit protein uS2 OS=Homo sapiens OX=9606 GN=RPSA PE=1 SV=4	89.3949	182.322	124.626	60.8601	203.238	201.619
TAGL2_HUMAN	8	6	524.84	0.901788	0.394674	1.03784	0.0512272	1	1	WT	P7KO	22377	Transgelin-2 OS=Homo sapiens OX=9606 GN=TAGLN2 PE=1 SV=3	4713.27	2661.48	4480.22	2760.63	3806.16	4855.94
BPIB1_HUMAN	1	1	61.65	0.903512	0.394709	2.2717	0.0511841	2	1	WT	P7KO	52408	BPI fold-containing family B member 1 OS=Homo sapiens OX=9606 GN=BPIFB1 PE=1 SV=1	9.11972	524.013	50.3763	62.2863	153.907	40.6671
COIA1_HUMAN	4	4	291.58	0.907612	0.395148	1.11691	0.051085	5	1	P7KO	WT	178077	Collagen alpha-1(XVIII) chain OS=Homo sapiens OX=9606 GN=COL18A1 PE=1 SV=5	283.359	716.88	1192.06	258.367	1199.39	990.857
TSP1_HUMAN	27	25	2013.38	0.907807	0.395148	1.01524	0.0510804	1;2;3;4;5	5	P7KO	WT	129300	Thrombospondin-1 OS=Homo sapiens OX=9606 GN=THBS1 PE=1 SV=2	30637.5	70102.2	74248.7	36912.7	74627.1	66115.7
ANXA6_HUMAN	1	1	42.14	0.912338	0.396402	1.05536	0.0509762	3	1	WT	P7KO	75826	Annexin A6 OS=Homo sapiens OX=9606 GN=ANXA6 PE=1 SV=3	4.8561	48.6412	101.555	107.679	26.8942	12.3456
MYH9_HUMAN	22	16	1494.47	0.92219	0.39996	1.07379	0.0507681	5	1	WT	P7KO	226392	Myosin-9 OS=Homo sapiens OX=9606 GN=MYH9 PE=1 SV=4	2940.34	6641.68	6976.24	3441.02	6490.23	5489.09
APLD1_HUMAN	1	1	37.17	0.924875	0.400227	1.02193	0.0507158	3	1	P7KO	WT	30527	Apolipoprotein L domain-containing protein 1 OS=Homo sapiens OX=9606 GN=APOLD1 PE=2 SV=2	5923.91	8684.16	5788.76	5167.96	7269.17	8407.05
FANCI_HUMAN	1	1	40.23	0.930974	0.400227	1.00335	0.0506038	4	1	WT	P7KO	149229	Fanconi anemia group I protein OS=Homo sapiens OX=9606 GN=FANCI PE=1 SV=4	981.344	1008.62	683.536	873.266	901.465	889.849
BLMH_HUMAN	1	1	51.97	0.931664	0.400227	1.0146	0.0505918	2	1	WT	P7KO	52528	Bleomycin hydrolase OS=Homo sapiens OX=9606 GN=BLMH PE=1 SV=1	122.885	16.1299	30.8276	93.6526	13.6408	60.1055
B4GT1_HUMAN	1	1	58.66	0.932751	0.400227	1.09146	0.050573	3	1	WT	P7KO	43892	Beta-1,4-galactosyltransferase 1 OS=Homo sapiens OX=9606 GN=B4GALT1 PE=1 SV=5	0	59.0539	56.8411	21.998	84.185	0
ALDOA_HUMAN	2	1	124.03	0.933091	0.400227	1.1153	0.0505672	2	1	WT	P7KO	39395	Fructose-bisphosphate aldolase A OS=Homo sapiens OX=9606 GN=ALDOA PE=1 SV=2	335.834	695.449	943.518	618.774	642.15	509.726
TRPV3_HUMAN	1	1	42.47	0.934676	0.400227	1.02284	0.0505406	4	1	WT	P7KO	90578	Transient receptor potential cation channel subfamily V member 3 OS=Homo sapiens OX=9606 GN=TRPV3 PE=1 SV=2	1332.93	1636	2027.75	1788.79	1656.63	1439.71
FIBB_HUMAN	3	3	157.08	0.934884	0.400227	1.0485	0.0505372	2;3;5	3	WT	P7KO	55892	Fibrinogen beta chain OS=Homo sapiens OX=9606 GN=FGB PE=1 SV=2	2534.93	5513.6	5296.36	2762.25	5426.27	4539.12
PEBP1_HUMAN	2	2	105.77	0.936131	0.400227	1.05817	0.0505167	1	1	P7KO	WT	21044	Phosphatidylethanolamine-binding protein 1 OS=Homo sapiens OX=9606 GN=PEBP1 PE=1 SV=3	1606.09	1111.5	1797.47	970.582	1630.72	2176.4
HSPB1_HUMAN	1	1	44.39	0.950858	0.405405	1.09537	0.0503055	1	1	WT	P7KO	22768	Heat shock protein beta-1 OS=Homo sapiens OX=9606 GN=HSPB1 PE=1 SV=2	118.176	346.388	172.326	131.704	252.087	197.648
RAP1A_HUMAN	4	1	254.36	0.951617	0.405405	1.05147	0.0502961	1;5	2	P7KO	WT	20974	Ras-related protein Rap-1A OS=Homo sapiens OX=9606 GN=RAP1A PE=1 SV=1	2834.87	3370.79	6369.88	2161.85	5126.98	5933.92
CO6A1_HUMAN	5	5	470.99	0.954503	0.405915	1.00874	0.0502618	3;4;5	3	WT	P7KO	108462	Collagen alpha-1(VI) chain OS=Homo sapiens OX=9606 GN=COL6A1 PE=1 SV=3	6296.33	11355.2	9949.97	5932.43	11505	9924.98
PRDX1_HUMAN	2	2	71.84	0.957939	0.406656	1.19629	0.0502237	1;4	2	P7KO	WT	22096	Peroxiredoxin-1 OS=Homo sapiens OX=9606 GN=PRDX1 PE=1 SV=1	381.358	283.414	396.744	538.809	612.356	118.721
PIMT_HUMAN	1	1	56.06	0.96442	0.408685	1.07331	0.05016	1	1	P7KO	WT	24621	Protein-L-isoaspartate(D-aspartate) O-methyltransferase OS=Homo sapiens OX=9606 GN=PCMT1 PE=1 SV=4	198.309	224.87	288.061	136.437	308.106	318.84
MNS1_HUMAN	1	1	32.74	0.967364	0.409211	1.03607	0.0501346	3	1	P7KO	WT	60533	Meiosis-specific nuclear structural protein 1 OS=Homo sapiens OX=9606 GN=MNS1 PE=1 SV=2	757.054	619.653	550.813	967.062	596.461	433.517
RSU1_HUMAN	2	2	94.65	0.970641	0.409876	1.01588	0.0501089	1	1	P7KO	WT	31521	Ras suppressor protein 1 OS=Homo sapiens OX=9606 GN=RSU1 PE=1 SV=3	1176.09	1002.48	1428.82	1548.54	815.044	1301.08
COF1_HUMAN	4	3	261.53	0.973533	0.410217	1.02277	0.0500885	1	1	WT	P7KO	18491	Cofilin-1 OS=Homo sapiens OX=9606 GN=CFL1 PE=1 SV=3	3212.81	960.338	2036.26	1043.04	1740.75	3287.36
DHSO_HUMAN	1	1	64.32	0.974863	0.410217	1.08643	0.0500798	2	1	WT	P7KO	38300	Sorbitol dehydrogenase OS=Homo sapiens OX=9606 GN=SORD PE=1 SV=4	95.8312	213.288	284.326	190.835	130.636	224.762
CRBG3_HUMAN	1	1	31.88	0.976922	0.410364	1.03022	0.0500673	3	1	WT	P7KO	330427	Very large A-kinase anchor protein OS=Homo sapiens OX=9606 GN=CRYBG3 PE=1 SV=3	12060.7	25752.7	18826.5	15996.7	21970.2	17011.7
1433T_HUMAN	6	2	452.19	0.98825	0.414398	1.17913	0.0500174	1	1	P7KO	WT	27747	14-3-3 protein theta OS=Homo sapiens OX=9606 GN=YWHAQ PE=1 SV=1	415.713	55.3197	637.526	76.7031	171.572	1058.86
TBB1_HUMAN	6	4	434.93	0.992446	0.415433	1.10916	0.0500072	2;3;4;5	4	P7KO	WT	50295	Tubulin beta-1 chain OS=Homo sapiens OX=9606 GN=TUBB1 PE=1 SV=1	1918.27	3302.71	3472.9	1405.28	5170.53	3067.12
1433S_HUMAN	3	0	190.13			1		1	1	---	---	27757	14-3-3 protein sigma OS=Homo sapiens OX=9606 GN=SFN PE=1 SV=1
A2GL_HUMAN	1	0	49.35			1		2;3	2	---	---	38154	Leucine-rich alpha-2-glycoprotein OS=Homo sapiens OX=9606 GN=LRG1 PE=1 SV=2
A20A1_HUMAN	1	0	34.59			1		4	1	---	---	93989	Ankyrin repeat domain-containing protein 20A1 OS=Homo sapiens OX=9606 GN=ANKRD20A1 PE=2 SV=1
ACSM3_HUMAN	1	0	31.74			1		5	1	---	---	66111	Acyl-coenzyme A synthetase ACSM3, mitochondrial OS=Homo sapiens OX=9606 GN=ACSM3 PE=1 SV=2
ACTA_HUMAN	20	0	1465.25			1		1;2;3;4;5	5	---	---	41982	Actin, aortic smooth muscle OS=Homo sapiens OX=9606 GN=ACTA2 PE=1 SV=1
ACTBL_HUMAN	12	0	745.58			1		1;2;3;4;5	5	---	---	41976	Beta-actin-like protein 2 OS=Homo sapiens OX=9606 GN=ACTBL2 PE=1 SV=2
ACTBM_HUMAN	2	0	332.02			1		2;3;4;5	4	---	---	41989	Putative beta-actin-like protein 3 OS=Homo sapiens OX=9606 GN=POTEKP PE=5 SV=1
ACTH_HUMAN	19	0	1372.76			1		2	1	---	---	41850	Actin, gamma-enteric smooth muscle OS=Homo sapiens OX=9606 GN=ACTG2 PE=1 SV=1
ACTN2_HUMAN	1	0	93.55			1		4	1	---	---	103788	Alpha-actinin-2 OS=Homo sapiens OX=9606 GN=ACTN2 PE=1 SV=1
ACTN3_HUMAN	2	0	145.98			1		4	1	---	---	103176	Alpha-actinin-3 OS=Homo sapiens OX=9606 GN=ACTN3 PE=1 SV=2
ACTN4_HUMAN	4	0	306.98			1		4	1	---	---	104788	Alpha-actinin-4 OS=Homo sapiens OX=9606 GN=ACTN4 PE=1 SV=2
AK1BF_HUMAN	1	0	46.93			1		2	1	---	---	36514	Aldo-keto reductase family 1 member B15 OS=Homo sapiens OX=9606 GN=AKR1B15 PE=1 SV=2
AKCL2_HUMAN	1	0	64.61			1		2	1	---	---	36566	1,5-anhydro-D-fructose reductase OS=Homo sapiens OX=9606 GN=AKR1E2 PE=1 SV=2
ALDOB_HUMAN	1	0	39.01			1		2	1	---	---	39448	Fructose-bisphosphate aldolase B OS=Homo sapiens OX=9606 GN=ALDOB PE=1 SV=2
APMAP_HUMAN	1	0	53.88			1		5	1	---	---	46451	Adipocyte plasma membrane-associated protein OS=Homo sapiens OX=9606 GN=APMAP PE=1 SV=2
ARK72_HUMAN	1	0	35.62			1		5	1	---	---	39564	Aflatoxin B1 aldehyde reductase member 2 OS=Homo sapiens OX=9606 GN=AKR7A2 PE=1 SV=3
AT1A2_HUMAN	12	0	1065.8			1		4;5	2	---	---	112193	Sodium/potassium-transporting ATPase subunit alpha-2 OS=Homo sapiens OX=9606 GN=ATP1A2 PE=1 SV=1
AT1A4_HUMAN	9	0	510.95			1		4	1	---	---	114093	Sodium/potassium-transporting ATPase subunit alpha-4 OS=Homo sapiens OX=9606 GN=ATP1A4 PE=1 SV=3
AT12A_HUMAN	4	0	210.1			1		4;5	2	---	---	115437	Potassium-transporting ATPase alpha chain 2 OS=Homo sapiens OX=9606 GN=ATP12A PE=1 SV=3
ATAD2_HUMAN	1	0	40.48			1		5	1	---	---	158456	ATPase family AAA domain-containing protein 2 OS=Homo sapiens OX=9606 GN=ATAD2 PE=1 SV=1
ATP4A_HUMAN	5	0	327.76			1		4;5	2	---	---	114045	Potassium-transporting ATPase alpha chain 1 OS=Homo sapiens OX=9606 GN=ATP4A PE=1 SV=5
BCL7B_HUMAN	1	0	31.92			1		5	1	---	---	22182	B-cell CLL/lymphoma 7 protein family member B OS=Homo sapiens OX=9606 GN=BCL7B PE=1 SV=1
BICRA_HUMAN	1	0	37.64			1		2;3;4;5	4	---	---	158393	BRD4-interacting chromatin-remodeling complex-associated protein OS=Homo sapiens OX=9606 GN=BICRA PE=1 SV=2
CA087_HUMAN	1	0	46.29			1		3	1	---	---	61996	Uncharacterized protein C1orf87 OS=Homo sapiens OX=9606 GN=C1orf87 PE=2 SV=1
CAD12_HUMAN	1	0	32.49			1		4	1	---	---	88278	Cadherin-12 OS=Homo sapiens OX=9606 GN=CDH12 PE=2 SV=2
CALCA_HUMAN	1	0	42.79			1		4	1	---	---	13890	Calcitonin gene-related peptide 1 OS=Homo sapiens OX=9606 GN=CALCA PE=1 SV=4
CAN15_HUMAN	1	0	42.17			1		5	1	---	---	117239	Calpain-15 OS=Homo sapiens OX=9606 GN=CAPN15 PE=1 SV=1
CAR11_HUMAN	1	0	43.76			1		5	1	---	---	133200	Caspase recruitment domain-containing protein 11 OS=Homo sapiens OX=9606 GN=CARD11 PE=1 SV=3
CC138_HUMAN	1	0	32.31			1		5	1	---	---	76171	Coiled-coil domain-containing protein 138 OS=Homo sapiens OX=9606 GN=CCDC138 PE=1 SV=1
CC150_HUMAN	1	0	34.58			1		4	1	---	---	128681	Coiled-coil domain-containing protein 150 OS=Homo sapiens OX=9606 GN=CCDC150 PE=1 SV=2
CC181_HUMAN	1	0	44.08			1		3	1	---	---	60066	Coiled-coil domain-containing protein 181 OS=Homo sapiens OX=9606 GN=CCDC181 PE=2 SV=1
CDC16_HUMAN	1	0	33.31			1		4	1	---	---	71609	Cell division cycle protein 16 homolog OS=Homo sapiens OX=9606 GN=CDC16 PE=1 SV=2
CHM4A_HUMAN	1	0	56.48			1		5	1	---	---	25083	Charged multivesicular body protein 4a OS=Homo sapiens OX=9606 GN=CHMP4A PE=1 SV=3
CLH2_HUMAN	4	0	299.2			1		5	1	---	---	186910	Clathrin heavy chain 2 OS=Homo sapiens OX=9606 GN=CLTCL1 PE=1 SV=2
CLIP2_HUMAN	1	0	41.64			1		5	1	---	---	115767	CAP-Gly domain-containing linker protein 2 OS=Homo sapiens OX=9606 GN=CLIP2 PE=1 SV=1
CNTRL_HUMAN	1	0	39.31			1		4	1	---	---	268720	Centriolin OS=Homo sapiens OX=9606 GN=CNTRL PE=1 SV=2
CO4B_HUMAN	7	0	357.95			1		2;3;4;5	4	---	---	192631	Complement C4-B OS=Homo sapiens OX=9606 GN=C4B PE=1 SV=2
COF2_HUMAN	1	0	66.96			1		1	1	---	---	18725	Cofilin-2 OS=Homo sapiens OX=9606 GN=CFL2 PE=1 SV=1
CU129_HUMAN	1	0	35.53			1		1;2	2	---	---	15199	Putative uncharacterized protein encoded by LINC00479 OS=Homo sapiens OX=9606 GN=LINC00479 PE=5 SV=2
CUX2_HUMAN	1	0	32.42			1		3	1	---	---	161577	Homeobox protein cut-like 2 OS=Homo sapiens OX=9606 GN=CUX2 PE=1 SV=4
CYTA_HUMAN	1	0	43			1		2	1	---	---	11000	Cystatin-A OS=Homo sapiens OX=9606 GN=CSTA PE=1 SV=1
DPOLL_HUMAN	1	0	38.67			1		3	1	---	---	63443	DNA polymerase lambda OS=Homo sapiens OX=9606 GN=POLL PE=1 SV=1
DPYL3_HUMAN	1	0	32.88			1		3	1	---	---	61924	Dihydropyrimidinase-related protein 3 OS=Homo sapiens OX=9606 GN=DPYSL3 PE=1 SV=1
DYH2_HUMAN	1	0	38.87			1		5	1	---	---	507375	Dynein axonemal heavy chain 2 OS=Homo sapiens OX=9606 GN=DNAH2 PE=1 SV=3
EHD1_HUMAN	2	0	94.58			1		3	1	---	---	60589	EH domain-containing protein 1 OS=Homo sapiens OX=9606 GN=EHD1 PE=1 SV=2
EHD3_HUMAN	2	0	88.61			1		3	1	---	---	60849	EH domain-containing protein 3 OS=Homo sapiens OX=9606 GN=EHD3 PE=1 SV=2
ENOB_HUMAN	2	0	252.8			1		3	1	---	---	46957	Beta-enolase OS=Homo sapiens OX=9606 GN=ENO3 PE=1 SV=5
ENOG_HUMAN	2	0	251.88			1		3	1	---	---	47239	Gamma-enolase OS=Homo sapiens OX=9606 GN=ENO2 PE=1 SV=3
ENPLL_HUMAN	1	0	53.55			1		4	1	---	---	45830	Putative endoplasmin-like protein OS=Homo sapiens OX=9606 GN=HSP90B2P PE=5 SV=1
EVI5_HUMAN	1	0	36.49			1		2;3	2	---	---	92890	Ecotropic viral integration site 5 protein homolog OS=Homo sapiens OX=9606 GN=EVI5 PE=1 SV=3
EZRI_HUMAN	1	0	69.24			1		4	1	---	---	69370	Ezrin OS=Homo sapiens OX=9606 GN=EZR PE=1 SV=4
FAN1_HUMAN	1	0	35.67			1		4	1	---	---	114152	Fanconi-associated nuclease 1 OS=Homo sapiens OX=9606 GN=FAN1 PE=1 SV=4
FBX28_HUMAN	1	0	52.08			1		5	1	---	---	41123	F-box only protein 28 OS=Homo sapiens OX=9606 GN=FBXO28 PE=1 SV=1
FEN1_HUMAN	1	0	48.2			1		2	1	---	---	42566	Flap endonuclease 1 OS=Homo sapiens OX=9606 GN=FEN1 PE=1 SV=1
FGD1_HUMAN	1	0	49.29			1		2	1	---	---	106494	FYVE, RhoGEF and PH domain-containing protein 1 OS=Homo sapiens OX=9606 GN=FGD1 PE=1 SV=2
FLNC_HUMAN	4	0	207.34			1		5	1	---	---	290841	Filamin-C OS=Homo sapiens OX=9606 GN=FLNC PE=1 SV=3
FR1L6_HUMAN	1	0	42.94			1		1	1	---	---	209176	Fer-1-like protein 6 OS=Homo sapiens OX=9606 GN=FER1L6 PE=2 SV=2
G3PT_HUMAN	1	0	46.02			1		2	1	---	---	44473	Glyceraldehyde-3-phosphate dehydrogenase, testis-specific OS=Homo sapiens OX=9606 GN=GAPDHS PE=1 SV=2
GBF1_HUMAN	1	0	52.08			1		4	1	---	---	206315	Golgi-specific brefeldin A-resistance guanine nucleotide exchange factor 1 OS=Homo sapiens OX=9606 GN=GBF1 PE=1 SV=2
GNA12_HUMAN	1	0	86.77			1		2;3	2	---	---	44251	Guanine nucleotide-binding protein subunit alpha-12 OS=Homo sapiens OX=9606 GN=GNA12 PE=1 SV=4
GNAI1_HUMAN	2	0	122.93			1		2	1	---	---	40335	Guanine nucleotide-binding protein G(i) subunit alpha-1 OS=Homo sapiens OX=9606 GN=GNAI1 PE=1 SV=2
GOG8A_HUMAN	1	0	37.12			1		4	1	---	---	70074	Golgin subfamily A member 8A OS=Homo sapiens OX=9606 GN=GOLGA8A PE=2 SV=3
GRID1_HUMAN	1	0	43.27			1		5	1	---	---	112060	Glutamate receptor ionotropic, delta-1 OS=Homo sapiens OX=9606 GN=GRID1 PE=2 SV=2
H2B3B_HUMAN	6	0	557.63			1		1	1	---	---	13900	Histone H2B type 3-B OS=Homo sapiens OX=9606 GN=H2BC26 PE=1 SV=3
H2BK1_HUMAN	1	0	46.68			1		1	1	---	---	13483	Histone H2B type 2-K1 OS=Homo sapiens OX=9606 GN=H2BK1 PE=3 SV=1
H90B2_HUMAN	6	0	386.71			1		4	1	---	---	44321	Putative heat shock protein HSP 90-beta 2 OS=Homo sapiens OX=9606 GN=HSP90AB2P PE=1 SV=2
H90B3_HUMAN	5	0	309.06			1		4	1	---	---	68282	Putative heat shock protein HSP 90-beta-3 OS=Homo sapiens OX=9606 GN=HSP90AB3P PE=5 SV=1
H90B4_HUMAN	2	0	116.76			1		4	1	---	---	58228	Putative heat shock protein HSP 90-beta 4 OS=Homo sapiens OX=9606 GN=HSP90AB4P PE=5 SV=1
HBAZ_HUMAN	1	0	51.87			1		1;2;3;4;5	5	---	---	15627	Hemoglobin subunit zeta OS=Homo sapiens OX=9606 GN=HBZ PE=1 SV=2
HBE_HUMAN	1	0	67			1		4;5	2	---	---	16192	Hemoglobin subunit epsilon OS=Homo sapiens OX=9606 GN=HBE1 PE=1 SV=2
HCDH_HUMAN	1	0	40.83			1		2;3;4;5	4	---	---	34272	Hydroxyacyl-coenzyme A dehydrogenase, mitochondrial OS=Homo sapiens OX=9606 GN=HADH PE=1 SV=3
HS71L_HUMAN	5	0	359.58			1		3	1	---	---	70331	Heat shock 70 kDa protein 1-like OS=Homo sapiens OX=9606 GN=HSPA1L PE=1 SV=2
HS74L_HUMAN	1	0	31.34			1		4	1	---	---	94453	Heat shock 70 kDa protein 4L OS=Homo sapiens OX=9606 GN=HSPA4L PE=1 SV=3
HS105_HUMAN	3	0	111.85			1		3;4;5	3	---	---	96804	Heat shock protein 105 kDa OS=Homo sapiens OX=9606 GN=HSPH1 PE=1 SV=1
HS902_HUMAN	2	0	149.61			1		4	1	---	---	39340	Heat shock protein HSP 90-alpha A2 OS=Homo sapiens OX=9606 GN=HSP90AA2P PE=1 SV=2
HS904_HUMAN	3	0	234.39			1		4;5	2	---	---	47682	Putative heat shock protein HSP 90-alpha A4 OS=Homo sapiens OX=9606 GN=HSP90AA4P PE=5 SV=1
HS905_HUMAN	2	0	97.36			1		4	1	---	---	38714	Putative heat shock protein HSP 90-alpha A5 OS=Homo sapiens OX=9606 GN=HSP90AA5P PE=2 SV=1
HSP72_HUMAN	7	0	452.88			1		3;4	2	---	---	69978	Heat shock-related 70 kDa protein 2 OS=Homo sapiens OX=9606 GN=HSPA2 PE=1 SV=1
HSP76_HUMAN	7	0	447.33			1		3;4	2	---	---	70984	Heat shock 70 kDa protein 6 OS=Homo sapiens OX=9606 GN=HSPA6 PE=1 SV=2
HSP77_HUMAN	4	0	245.22			1		3	1	---	---	40220	Putative heat shock 70 kDa protein 7 OS=Homo sapiens OX=9606 GN=HSPA7 PE=5 SV=2
IGA2_HUMAN	3	0	168.33			1		1;2	2	---	---	48903	Immunoglobulin alpha-2 heavy chain OS=Homo sapiens OX=9606 PE=1 SV=2
IGHG2_HUMAN	2	0	65.14			1		2	1	---	---	43778	Immunoglobulin heavy constant gamma 2 OS=Homo sapiens OX=9606 GN=IGHG2 PE=1 SV=3
ISK5_HUMAN	1	0	38.25			1		3	1	---	---	120637	Serine protease inhibitor Kazal-type 5 OS=Homo sapiens OX=9606 GN=SPINK5 PE=1 SV=2
KCRM_HUMAN	1	0	48.03			1		3;4;5	3	---	---	43074	Creatine kinase M-type OS=Homo sapiens OX=9606 GN=CKM PE=1 SV=2
KIF5A_HUMAN	1	0	43.44			1		4	1	---	---	117306	Kinesin heavy chain isoform 5A OS=Homo sapiens OX=9606 GN=KIF5A PE=1 SV=2
KPYR_HUMAN	1	0	77.67			1		3	1	---	---	61791	Pyruvate kinase PKLR OS=Homo sapiens OX=9606 GN=PKLR PE=1 SV=2
LCAP_HUMAN	1	0	34.65			1		4	1	---	---	117274	Leucyl-cystinyl aminopeptidase OS=Homo sapiens OX=9606 GN=LNPEP PE=1 SV=3
LYRM7_HUMAN	1	0	47.48			1		4	1	---	---	11947	Complex III assembly factor LYRM7 OS=Homo sapiens OX=9606 GN=LYRM7 PE=1 SV=1
MAFK_HUMAN	1	0	32.57			1		3	1	---	---	17512	Transcription factor MafK OS=Homo sapiens OX=9606 GN=MAFK PE=1 SV=1
MCE1_HUMAN	1	0	39.44			1		2;3;4;5	4	---	---	68513	mRNA-capping enzyme OS=Homo sapiens OX=9606 GN=RNGTT PE=1 SV=1
MK13_HUMAN	1	0	44.3			1		1;3	2	---	---	42063	Mitogen-activated protein kinase 13 OS=Homo sapiens OX=9606 GN=MAPK13 PE=1 SV=1
MOONR_HUMAN	1	0	50.51			1		2;3	2	---	---	109339	Protein moonraker OS=Homo sapiens OX=9606 GN=KIAA0753 PE=1 SV=3
MTOR_HUMAN	1	0	50.51			1		3	1	---	---	288707	Serine/threonine-protein kinase mTOR OS=Homo sapiens OX=9606 GN=MTOR PE=1 SV=1
MYH10_HUMAN	4	0	169.03			1		5	1	---	---	228858	Myosin-10 OS=Homo sapiens OX=9606 GN=MYH10 PE=1 SV=3
MYH11_HUMAN	1	0	90.45			1		5	1	---	---	227199	Myosin-11 OS=Homo sapiens OX=9606 GN=MYH11 PE=1 SV=3
MYH14_HUMAN	3	0	188.22			1		5	1	---	---	227732	Myosin-14 OS=Homo sapiens OX=9606 GN=MYH14 PE=1 SV=2
NOL7_HUMAN	1	0	49.77			1		4	1	---	---	29409	Nucleolar protein 7 OS=Homo sapiens OX=9606 GN=NOL7 PE=1 SV=2
NPFF2_HUMAN	1	0	37.55			1		4	1	---	---	60231	Neuropeptide FF receptor 2 OS=Homo sapiens OX=9606 GN=NPFFR2 PE=1 SV=2
OR5L2_HUMAN	1	0	34.71			1		5	1	---	---	34659	Olfactory receptor 5L2 OS=Homo sapiens OX=9606 GN=OR5L2 PE=2 SV=1
PARVA_HUMAN	1	0	53.08			1		2	1	---	---	42217	Alpha-parvin OS=Homo sapiens OX=9606 GN=PARVA PE=1 SV=1
PERI_HUMAN	2	0	84.64			1		3	1	---	---	53618	Peripherin OS=Homo sapiens OX=9606 GN=PRPH PE=1 SV=2
PGAM4_HUMAN	1	0	56.17			1		1	1	---	---	28759	Probable phosphoglycerate mutase 4 OS=Homo sapiens OX=9606 GN=PGAM4 PE=3 SV=1
PGK2_HUMAN	2	0	141.55			1		2	1	---	---	44767	Phosphoglycerate kinase 2 OS=Homo sapiens OX=9606 GN=PGK2 PE=1 SV=3
PK1L1_HUMAN	1	0	33.03			1		4	1	---	---	315233	Polycystin-1-like protein 1 OS=Homo sapiens OX=9606 GN=PKD1L1 PE=1 SV=1
POTEE_HUMAN	4	0	465.5			1		1;2;3;4;5	5	---	---	121286	POTE ankyrin domain family member E OS=Homo sapiens OX=9606 GN=POTEE PE=2 SV=3
POTEI_HUMAN	3	0	282.6			1		2;3;4;5	4	---	---	121205	POTE ankyrin domain family member I OS=Homo sapiens OX=9606 GN=POTEI PE=3 SV=1
POTEJ_HUMAN	2	0	236.33			1		2;3	2	---	---	117315	POTE ankyrin domain family member J OS=Homo sapiens OX=9606 GN=POTEJ PE=3 SV=1
PYGB_HUMAN	1	0	43.66			1		4	1	---	---	96635	Glycogen phosphorylase, brain form OS=Homo sapiens OX=9606 GN=PYGB PE=1 SV=5
PZP_HUMAN	3	0	260.42			1		2;3;4;5	4	---	---	163760	Pregnancy zone protein OS=Homo sapiens OX=9606 GN=PZP PE=1 SV=4
RAB13_HUMAN	1	0	45.82			1		1	1	---	---	22760	Ras-related protein Rab-13 OS=Homo sapiens OX=9606 GN=RAB13 PE=1 SV=1
RASH_HUMAN	1	0	69.01			1		1	1	---	---	21285	GTPase HRas OS=Homo sapiens OX=9606 GN=HRAS PE=1 SV=1
RASK_HUMAN	1	0	36.25			1		1	1	---	---	21642	GTPase KRas OS=Homo sapiens OX=9606 GN=KRAS PE=1 SV=1
RASN_HUMAN	2	0	105.26			1		1	1	---	---	21216	GTPase NRas OS=Homo sapiens OX=9606 GN=NRAS PE=1 SV=1
RGRF1_HUMAN	1	0	33.74			1		5	1	---	---	145142	Ras-specific guanine nucleotide-releasing factor 1 OS=Homo sapiens OX=9606 GN=RASGRF1 PE=1 SV=2
RHG35_HUMAN	1	0	56.12			1		5	1	---	---	170407	Rho GTPase-activating protein 35 OS=Homo sapiens OX=9606 GN=ARHGAP35 PE=1 SV=3
RHOC_HUMAN	1	0	38.63			1		1	1	---	---	21992	Rho-related GTP-binding protein RhoC OS=Homo sapiens OX=9606 GN=RHOC PE=1 SV=1
RL10A_HUMAN	1	0	34.3			1		1	1	---	---	24816	Large ribosomal subunit protein uL1 OS=Homo sapiens OX=9606 GN=RPL10A PE=1 SV=2
RP1BL_HUMAN	3	0	180.78			1		1	1	---	---	20912	Ras-related protein Rap-1b-like protein OS=Homo sapiens OX=9606 GN=RAP1BL PE=2 SV=1
S14L4_HUMAN	1	0	42.98			1		1	1	---	---	46614	SEC14-like protein 4 OS=Homo sapiens OX=9606 GN=SEC14L4 PE=1 SV=1
SIG16_HUMAN	1	0	35.09			1		2	1	---	---	52958	Sialic acid-binding Ig-like lectin 16 OS=Homo sapiens OX=9606 GN=SIGLEC16 PE=2 SV=3
SLFN5_HUMAN	1	0	35.32			1		1	1	---	---	100990	Schlafen family member 5 OS=Homo sapiens OX=9606 GN=SLFN5 PE=1 SV=1
SMBP2_HUMAN	1	0	32.81			1		2	1	---	---	109082	DNA-binding protein SMUBP-2 OS=Homo sapiens OX=9606 GN=IGHMBP2 PE=1 SV=3
SMC4_HUMAN	1	0	31.98			1		1	1	---	---	147091	Structural maintenance of chromosomes protein 4 OS=Homo sapiens OX=9606 GN=SMC4 PE=1 SV=2
SPDYA_HUMAN	1	0	43.22			1		4	1	---	---	36439	Speedy protein A OS=Homo sapiens OX=9606 GN=SPDYA PE=1 SV=2
SUZ12_HUMAN	1	0	49.3			1		5	1	---	---	83003	Polycomb protein SUZ12 OS=Homo sapiens OX=9606 GN=SUZ12 PE=1 SV=3
TAGL3_HUMAN	2	0	142.22			1		1	1	---	---	22458	Transgelin-3 OS=Homo sapiens OX=9606 GN=TAGLN3 PE=1 SV=2
TBA1B_HUMAN	16	0	1583.76			1		2;3;4;5	4	---	---	50120	Tubulin alpha-1B chain OS=Homo sapiens OX=9606 GN=TUBA1B PE=1 SV=1
TBA3C_HUMAN	13	0	1213.93			1		2;3;5	3	---	---	49928	Tubulin alpha-3C chain OS=Homo sapiens OX=9606 GN=TUBA3C PE=1 SV=1
TBA3E_HUMAN	8	0	872.72			1		3	1	---	---	49827	Tubulin alpha-3E chain OS=Homo sapiens OX=9606 GN=TUBA3E PE=1 SV=2
TBA4B_HUMAN	2	0	163.09			1		2;3;4;5	4	---	---	27534	Putative tubulin-like protein alpha-4B OS=Homo sapiens OX=9606 GN=TUBA4B PE=5 SV=2
TBA8_HUMAN	8	0	760.69			1		2;3;5	3	---	---	50062	Tubulin alpha-8 chain OS=Homo sapiens OX=9606 GN=TUBA8 PE=1 SV=1
TBAL3_HUMAN	2	0	113.9			1		3	1	---	---	49877	Tubulin alpha chain-like 3 OS=Homo sapiens OX=9606 GN=TUBAL3 PE=1 SV=2
TBB2A_HUMAN	15	0	1100.21			1		2;3;4;5	4	---	---	49875	Tubulin beta-2A chain OS=Homo sapiens OX=9606 GN=TUBB2A PE=1 SV=1
TBB6_HUMAN	6	0	414.37			1		3	1	---	---	49825	Tubulin beta-6 chain OS=Homo sapiens OX=9606 GN=TUBB6 PE=1 SV=1
TBB8_HUMAN	5	0	325.56			1		3	1	---	---	49744	Tubulin beta-8 chain OS=Homo sapiens OX=9606 GN=TUBB8 PE=1 SV=2
TBB8B_HUMAN	3	0	200.05			1		3	1	---	---	49541	Tubulin beta 8B OS=Homo sapiens OX=9606 GN=TUBB8B PE=1 SV=1
TCPW_HUMAN	1	0	31.56			1		4	1	---	---	57785	T-complex protein 1 subunit zeta-2 OS=Homo sapiens OX=9606 GN=CCT6B PE=1 SV=5
TENXA_HUMAN	1	0	66.53			1		5	1	---	---	33719	Putative tenascin-XA OS=Homo sapiens OX=9606 GN=TNXA PE=5 SV=2
TITIN_HUMAN	2	0	66.83			1		2	1	---	---	3813652	Titin OS=Homo sapiens OX=9606 GN=TTN PE=1 SV=4
TLN2_HUMAN	6	0	399.48			1		4;5	2	---	---	271443	Talin-2 OS=Homo sapiens OX=9606 GN=TLN2 PE=1 SV=4
TM214_HUMAN	1	0	51.82			1		2	1	---	---	77101	Transmembrane protein 214 OS=Homo sapiens OX=9606 GN=TMEM214 PE=1 SV=2
TRAP1_HUMAN	1	0	193.02			1		4;5	2	---	---	80060	Heat shock protein 75 kDa, mitochondrial OS=Homo sapiens OX=9606 GN=TRAP1 PE=1 SV=3
TSP2_HUMAN	1	0	34.08			1		5	1	---	---	129908	Thrombospondin-2 OS=Homo sapiens OX=9606 GN=THBS2 PE=1 SV=2
UBP6_HUMAN	1	0	32.66			1		5	1	---	---	158557	Ubiquitin carboxyl-terminal hydrolase 6 OS=Homo sapiens OX=9606 GN=USP6 PE=1 SV=2
VASN_HUMAN	1	0	49.77			1		4	1	---	---	71668	Vasorin OS=Homo sapiens OX=9606 GN=VASN PE=1 SV=1
VILI_HUMAN	1	0	58.87			1		4	1	---	---	92637	Villin-1 OS=Homo sapiens OX=9606 GN=VIL1 PE=1 SV=4
VIME_HUMAN	2	0	76.56			1		2	1	---	---	53619	Vimentin OS=Homo sapiens OX=9606 GN=VIM PE=1 SV=4
XPO2_HUMAN	1	0	38.93			1		1;2	2	---	---	110346	Exportin-2 OS=Homo sapiens OX=9606 GN=CSE1L PE=1 SV=3
XPP3_HUMAN	1	0	56.59			1		4	1	---	---	56997	Xaa-Pro aminopeptidase 3 OS=Homo sapiens OX=9606 GN=XPNPEP3 PE=1 SV=1
YK004_HUMAN	1	0	38.11			1		5	1	---	---	15821	Putative uncharacterized protein FLJ42569 OS=Homo sapiens OX=9606 PE=2 SV=1

## Sheet: Table 1 -Fold change
Significantly upregulated and downregulated EV proteins
Accession	Uniprot Entry	Gene Names (primary)	Protein names	Fold Change (DJ-1 KO / WT)
APOH_HUMAN	P02749	APOH	Beta-2-glycoprotein 1 (APC inhibitor) (Activated protein C-binding protein) (Anticardiolipin cofactor) (Apolipoprotein H) (Apo-H) (Beta-2-glycoprotein I) (B2GPI) (Beta(2)GPI)	26.102
MGT5A_HUMAN	Q09328	MGAT5	Alpha-1,6-mannosylglycoprotein 6-beta-N-acetylglucosaminyltransferase A (EC 2.4.1.155) (Alpha-mannoside beta-1,6-N-acetylglucosaminyltransferase V) (GlcNAc-T V)	22.411
SCG2_HUMAN	P13521	SCG2	Secretogranin-2 (Chromogranin-C) (Secretogranin II) (SgII)	14.973
CADH2_HUMAN	P19022	CDH2	Cadherin-2 (CDw325) (Neural cadherin) (N-cadherin) (CD antigen CD325)	13.445
PPIA_HUMAN	P62937	PPIA	Peptidyl-prolyl cis-trans isomerase A (PPIase A) (EC 5.2.1.8) (Cyclophilin A) (Cyclosporin A-binding protein)	7.316
MECP2_HUMAN	P51608	MECP2	Methyl-CpG-binding protein 2 (MeCp-2 protein) (MeCp2)	6.248
PYGL_HUMAN	P06737	PYGL	Glycogen phosphorylase, liver form (EC 2.4.1.1)	5.246
LYST_HUMAN	Q99698	LYST	Lysosomal-trafficking regulator (Beige homolog)	4.327
DEN2B_HUMAN	P78524	DENND2B	DENN domain-containing protein 2B (HeLa tumor suppression 1) (Suppression of tumorigenicity 5 protein)	4.314
ANTR1_HUMAN	Q9H6X2	ANTXR1	Anthrax toxin receptor 1 (Tumor endothelial marker 8)	4.234
VGF_HUMAN	O15240	VGF	Neurosecretory protein VGF; Neuroendocrine regulatory peptide-2 (NERP-2);	4.079
NALP2_HUMAN	Q9NX02	NLRP2	NACHT, LRR and PYD domains-containing protein 2 (Nucleotide-binding site protein 1) (PYRIN domain and NACHT domain-containing protein 1)	3.864
C1QT3_HUMAN	Q9BXJ4	C1QTNF3	Complement C1q tumor necrosis factor-related protein 3 (Collagenous repeat-containing sequence 26 kDa protein) (CORS26) (Secretory protein CORS26)	3.812
BIN2_HUMAN	Q9UBW5	BIN2	Bridging integrator 2 (Breast cancer-associated protein 1)	3.589
ARGL1_HUMAN	Q9NWB6	ARGLU1	Arginine and glutamate-rich protein 1	3.378
TRFL_HUMAN	P02788	LTF	Lactotransferrin (Lactoferrin) (EC 3.4.21.-) (Growth-inhibiting protein 12)	2.608
MTMR3_HUMAN	Q13615	MTMR3	Myotubularin-related protein 3 (EC 3.1.3.48) (FYVE domain-containing dual specificity protein phosphatase 1) (FYVE-DSP1)	2.548
PDC10_HUMAN	Q9BUL8	PDCD10	Programmed cell death protein 10 (Cerebral cavernous malformations 3 protein) (TF-1 cell apoptosis-related protein 15)	2.523
CBPN_HUMAN	P15169	CPN1	Carboxypeptidase N catalytic chain (CPN) (EC 3.4.17.3) (Anaphylatoxin inactivator) (Arginine carboxypeptidase)	2.421
BHMT1_HUMAN	Q93088	BHMT	Betaine--homocysteine S-methyltransferase 1 (EC 2.1.1.5)	2.335
CERU_HUMAN	P00450	CP	Ceruloplasmin (EC 1.16.3.1) (Ferroxidase)	2.311
CAD11_HUMAN	P55287	CDH11	Cadherin-11 (OSF-4) (Osteoblast cadherin) (OB-cadherin)	2.213
HMCN1_HUMAN	Q96RW7	HMCN1	Hemicentin-1 (Fibulin-6) (FIBL-6)	2.104
CD109_HUMAN	Q6YHK3	CD109	CD109 antigen (150 kDa TGF-beta-1-binding protein) (C3 and PZP-like alpha-2-macroglobulin domain-containing protein 7)	2.076
ARMC9_HUMAN	Q7Z3E5	ARMC9	LisH domain-containing protein ARMC9 (Armadillo repeat-containing protein 9) (Melanoma/melanocyte-specific tumor antigen KU-MEL-1) (NS21)	2.069
TBCK_HUMAN	Q8TEA7	TBCK	TBC domain-containing protein kinase-like protein	2.068
AFAM_HUMAN	P43652	AFM	Afamin (Alpha-albumin) (Alpha-Alb)	1.994
PXDC2_HUMAN	Q6UX71	PLXDC2	Plexin domain-containing protein 2 (Tumor endothelial marker 7-related protein)	1.984
A2MG_HUMAN	P01023	A2M	Alpha-2-macroglobulin (Alpha-2-M) (C3 and PZP-like alpha-2-macroglobulin domain-containing protein 5)	1.97
TSR1_HUMAN	Q2NL82	TSR1	Pre-rRNA-processing protein TSR1 homolog	1.897
SOX30_HUMAN	O94993	SOX30	Transcription factor SOX-30	1.895
NU160_HUMAN	Q12769	NUP160	Nuclear pore complex protein Nup160 (160 kDa nucleoporin) (Nucleoporin Nup160)	1.857
POSTN_HUMAN	Q15063	POSTN	Periostin (PN) (Osteoblast-specific factor 2) (OSF-2)	1.834
PLTP_HUMAN	P55058	PLTP	Phospholipid transfer protein (Lipid transfer protein II)	1.829
HEMO_HUMAN	P02790	HPX	Hemopexin (Beta-1B-glycoprotein)	1.806
CMGA_HUMAN	P10645	CHGA	Chromogranin-A (CgA) (Pituitary secretory protein I) (SP-I)	1.804
ALBU_HUMAN	P02768	ALB	Albumin	1.782
HGFA_HUMAN	Q04756	HGFAC	Hepatocyte growth factor activator (HGF activator) (HGFA) (EC 3.4.21.-)	1.705
CP2U1_HUMAN	Q7Z449	CYP2U1	Cytochrome P450 2U1 (Long-chain fatty acid omega-monooxygenase) (EC 1.14.14.80)	1.687
RGS22_HUMAN	Q8NE09	RGS22	Regulator of G-protein signaling 22 (RGS22)	1.678
THBG_HUMAN	P05543	SERPINA7	Thyroxine-binding globulin (Serpin A7) (T4-binding globulin)	1.603
IDHC_HUMAN	O75874	IDH1	Isocitrate dehydrogenase [NADP] cytoplasmic (IDH) (IDH1) (EC 1.1.1.42) (Cytosolic NADP-isocitrate dehydrogenase)	1.599
TVAZ2_HUMAN	A0A0B4J265	TRAV26-2	T cell receptor alpha variable 26-2	1.538
FBN1_HUMAN	P35555	FBN1	Fibrillin-1 [Cleaved into: Asprosin]	1.535
FETA_HUMAN	P02771	AFP	Alpha-fetoprotein (Alpha-1-fetoprotein) (Alpha-fetoglobulin)	1.53
CP2C8_HUMAN	P10632	CYP2C8	Cytochrome P450 2C8 (EC 1.14.14.1) (CYPIIC8) (Cytochrome P450 IIC2)	1.488
PTK7_HUMAN	Q13308	PTK7	Inactive tyrosine-protein kinase 7 (Colon carcinoma kinase 4) (CCK-4)	1.452
PCLO_HUMAN	Q9Y6V0	PCLO	Protein piccolo (Aczonin)	1.414
ANT3_HUMAN	P01008	SERPINC1	Antithrombin-III (ATIII) (Serpin C1)	1.411
KI18B_HUMAN	Q86Y91	KIF18B	Kinesin-like protein KIF18B	1.408
LAMB1_HUMAN	P07942	LAMB1	Laminin subunit beta-1 (Laminin B1 chain) (Laminin-1 subunit beta)	0.868
KIF11_HUMAN	P52732	KIF11	Kinesin-like protein KIF11 (Kinesin-like protein 1) (Kinesin-like spindle protein HKSP)	0.718
ZN318_HUMAN	Q5VUA4	ZNF318	Zinc finger protein 318 (Endocrine regulatory protein)	0.712
TEN4_HUMAN	Q6N022	TENM4	Teneurin-4 (Ten-4) (Protein Odd Oz/ten-m homolog 4) (Tenascin-M4) (Ten-m4) (Teneurin transmembrane protein 4)	0.701
IGSF3_HUMAN	O75054	IGSF3	Immunoglobulin superfamily member 3 (IgSF3) (Glu-Trp-Ile EWI motif-containing protein 3) (EWI-3)	0.615
HSP7C_HUMAN	P11142	HSPA8	Heat shock cognate 71 kDa protein (EC 3.6.4.10) (Heat shock 70 kDa protein 8)	0.608
KPYM_HUMAN	P14618	PKM	Pyruvate kinase PKM (EC 2.7.1.40) (Cytosolic thyroid hormone-binding protein) (CTHBP)	0.604
LAMA4_HUMAN	Q16363	LAMA4	Laminin subunit alpha-4 (Laminin-14 subunit alpha) (Laminin-8 subunit alpha) (Laminin-9 subunit alpha)	0.603
NCAM1_HUMAN	P13591	NCAM1	Neural cell adhesion molecule 1 (N-CAM-1) (NCAM-1) (CD antigen CD56)	0.602
ZG16B_HUMAN	Q96DA0	ZG16B	Zymogen granule protein 16 homolog B	0.596
MED23_HUMAN	Q9ULK4	MED23	Mediator of RNA polymerase II transcription subunit 23 (Activator-recruited cofactor 130 kDa component)	0.592
PLD3_HUMAN	Q8IV08	PLD3	5'-3' exonuclease PLD3 (EC 3.1.16.1) (Choline phosphatase 3) (HindIII K4L homolog)	0.591
STAM1_HUMAN	Q92783	STAM	Signal transducing adapter molecule 1 (STAM-1)	0.584
DACT1_HUMAN	Q9NYF0	DACT1	Dapper homolog 1 (hDPR1) (Dapper antagonist of catenin 1)	0.573
DJC13_HUMAN	O75165	DNAJC13	DnaJ homolog subfamily C member 13 (Required for receptor-mediated endocytosis 8) (RME-8)	0.553
APOD_HUMAN	P05090	APOD	Apolipoprotein D (Apo-D) (ApoD)	0.552
CLH1_HUMAN	Q00610	CLTC	Clathrin heavy chain 1 (Clathrin heavy chain on chromosome 17) (CLH-17)	0.548
MARCS_HUMAN	P29966	MARCKS	Myristoylated alanine-rich C-kinase substrate (MARCKS) (Protein kinase C substrate, 80 kDa protein, light chain) (80K-L protein) (PKCSL)	0.541
ZA2G_HUMAN	P25311	AZGP1	Zinc-alpha-2-glycoprotein (Zn-alpha-2-GP) (Zn-alpha-2-glycoprotein)	0.525
A1AT_HUMAN	P01009	SERPINA1	Alpha-1-antitrypsin (Alpha-1 protease inhibitor) (Alpha-1-antiproteinase)	0.521
NCAM2_HUMAN	O15394	NCAM2	Neural cell adhesion molecule 2 (N-CAM-2) (NCAM-2)	0.519
S53A1_HUMAN	Q9UBH6	XPR1	Solute carrier family 53 member 1 (Phosphate exporter SLC53A1) (Protein SYG1 homolog)	0.515
PGCA_HUMAN	P16112	ACAN	Aggrecan core protein (Cartilage-specific proteoglycan core protein) (CSPCP) (Chondroitin sulfate proteoglycan core protein 1)	0.509
CBPC3_HUMAN	Q8NEM8	AGBL3	Cytosolic carboxypeptidase 3 (EC 3.4.17.-) (ATP/GTP-binding protein-like 3)	0.508
AT1A3_HUMAN	P13637	ATP1A3	Sodium/potassium-transporting ATPase subunit alpha-3 (Na(+)/K(+) ATPase alpha-3 subunit) (EC 7.2.2.13)	0.496
PCDBB_HUMAN	Q9Y5F2	PCDHB11	Protocadherin beta-11 (PCDH-beta-11)	0.495
RFTN1_HUMAN	Q14699	RFTN1	Raftlin (Cell migration-inducing gene 2 protein) (Raft-linking protein)	0.492
F234A_HUMAN	Q9H0X4	FAM234A	Protein FAM234A (Protein ITFG3)	0.488
MDR1_HUMAN	P08183	ABCB1	ATP-dependent translocase ABCB1 (ATP-binding cassette sub-family B member 1)	0.488
KCD11_HUMAN	Q693B1	KCTD11	BTB/POZ domain-containing protein KCTD11 (KCASH1 protein) (Potassium channel tetramerization domain-containing protein 11)	0.483
ITB3_HUMAN	P05106	ITGB3	Integrin beta-3 (Platelet membrane glycoprotein IIIa) (GPIIIa) (CD antigen CD61)	0.475
TTYH3_HUMAN	Q9C0H2	TTYH3	Protein tweety homolog 3 (hTTY3)	0.467
ITA3_HUMAN	P26006	ITGA3	Integrin alpha-3 (CD49 antigen-like family member C) (FRP-2)	0.452
FILA2_HUMAN	Q5D862	FLG2	Filaggrin-2 (FLG-2) (Intermediate filament-associated and psoriasis-susceptibility protein)	0.444
TAF5_HUMAN	Q15542	TAF5	Transcription initiation factor TFIID subunit 5 (Transcription initiation factor TFIID 100 kDa subunit)	0.443
SERC1_HUMAN	Q9NRX5	SERINC1	Serine incorporator 1 (Tumor differentially expressed protein 1-like)	0.442
EGF_HUMAN	P01133	EGF	Pro-epidermal growth factor (EGF) [Cleaved into: Epidermal growth factor (Urogastrone)]	0.437
BMAL2_HUMAN	Q8WYA1	BMAL2	Basic helix-loop-helix ARNT-like protein 2 (Aryl hydrocarbon receptor nuclear translocator-like protein 2)	0.437
LRIQ1_HUMAN	Q96JM4	LRRIQ1	Leucine-rich repeat and IQ domain-containing protein 1	0.392
ITA1_HUMAN	P56199	ITGA1	Integrin alpha-1 (CD49 antigen-like family member A) (Laminin and collagen receptor)	0.391
CD63_HUMAN	P08962	CD63	CD63 antigen (Granulophysin) (Lysosomal-associated membrane protein 3) (LAMP-3)	0.387
DPYL1_HUMAN	Q14194	CRMP1	Dihydropyrimidinase-related protein 1 (DRP-1) (Collapsin response mediator protein 1)	0.383
IGSF8_HUMAN	Q969P0	IGSF8	Immunoglobulin superfamily member 8 (IgSF8) (CD81 partner 3)	0.37
STX2_HUMAN	P32856	STX2	Syntaxin-2 (Epimorphin)	0.369
TRY3_HUMAN	P35030	PRSS3	Trypsin-3 (EC 3.4.21.4) (Brain trypsinogen) (Mesotrypsin) (Mesotrypsinogen) (Serine protease 3) (Serine protease 4) (Trypsin III) (Trypsin IV)	0.368
VAT1_HUMAN	Q99536	VAT1	Synaptic vesicle membrane protein VAT-1 homolog (EC 1.-.-.-)	0.353
TEKL1_HUMAN	Q8IYK2	TEKTL1	Tektin-like protein 1 (Coiled-coil domain-containing protein 105)	0.35
KIF22_HUMAN	Q14807	KIF22	Kinesin-like protein KIF22 (Kinesin-like DNA-binding protein) (Kinesin-like protein 4)	0.338
BUP1_HUMAN	Q9UBR1	UPB1	Beta-ureidopropionase (EC 3.5.1.6) (BUP-1) (Beta-alanine synthase)	0.336
FA47A_HUMAN	Q5JRC9	FAM47A	Protein FAM47A	0.333
C1TC_HUMAN	P11586	MTHFD1	C-1-tetrahydrofolate synthase, cytoplasmic (C1-THF synthase)	0.332
TBB4A_HUMAN	P04350	TUBB4A	Tubulin beta-4A chain (Tubulin 5 beta) (Tubulin beta-4 chain)	0.325
ATPA_HUMAN	P25705	ATP5F1A	ATP synthase subunit alpha, mitochondrial (ATP synthase F1 subunit alpha)	0.264
NEUM_HUMAN	P17677	GAP43	Neuromodulin (Axonal membrane protein GAP-43) (Growth-associated protein 43)	0.26
RDH14_HUMAN	Q9HBH5	RDH14	Retinol dehydrogenase 14 (EC 1.1.1.300) (Alcohol dehydrogenase PAN2)	0.246
CD47_HUMAN	Q08722	CD47	Leukocyte surface antigen CD47 (Antigenic surface determinant protein OA3)	0.242
CSPG2_HUMAN	P13611	VCAN	Versican core protein (Chondroitin sulfate proteoglycan core protein 2)	0.213
SYT11_HUMAN	Q9BT88	SYT11	Synaptotagmin-11 (Synaptotagmin XI) (SytXI)	0.136
TCAF1_HUMAN	Q9Y4C2	TCAF1	TRPM8 channel-associated factor 1 (TRP channel-associated factor 1)	0.127
BASP1_HUMAN	P80723	BASP1	Brain acid soluble protein 1 (22 kDa neuronal tissue-enriched acidic protein) (Neuronal axonal membrane protein NAP-22)	0.114
GDIA_HUMAN	P31150	GDI1	Rab GDP dissociation inhibitor alpha (Rab GDI alpha) (Guanosine diphosphate dissociation inhibitor 1)	0.106
KI13B_HUMAN	Q9NQT8	KIF13B	Kinesin-like protein KIF13B (Kinesin-like protein GAKIN)	0.086
TS101_HUMAN	Q99816	TSG101	Tumor susceptibility gene 101 protein (ESCRT-I complex subunit TSG101)	0.051
ZN451_HUMAN	Q9Y4E5	ZNF451	E3 SUMO-protein ligase ZNF451 (EC 2.3.2.-) (Coactivator for steroid receptors)	0.033
LAMB2_HUMAN	P55268	LAMB2	Laminin subunit beta-2 (Laminin B1s chain)	0.008
RUVB2_HUMAN	Q9Y230	RUVBL2	RuvB-like 2 (EC 3.6.4.12) (48 kDa TATA box-binding protein-interacting protein)	0
