# Supplementary material for: Parkinson’s associated protein DJ-1 regulates intercellular communication via extracellular vesicles in oxidative stress
Source: Cell Death Discov. 2025 Nov 21;11:539. doi: 10.1038/s41420-025-02845-7 (PMC12639138; doi:10.1038/s41420-025-02845-7)
Supplement: Supplementary file 3 — Supplementary table 2 [file 41420_2025_2845_MOESM3_ESM.xlsx]

## Sheet: Raw Data
																		Normalized abundance
								Best identification										WT			PARK7ko
Peptide identifier	Fraction	Ions used in quantitation	Ions	Deconvoluted peptide ions	Deconvoluted charges	Retention time (min)	Neutral mass	Score	Sequence	Modifications	Accession	Description	Max fold change	Highest mean condition	Lowest mean condition	Anova	Maximum CV	Sample 1	Sample 2	Sample 3	Sample 4	Sample 5	Sample 6
29.64_2230.0283n	5;2	3	3	#3445,#6836,#674	2,3,3	29.6379	2230.03	111.71	DLYANTVLSGGTTMYPGIADR	[14] Oxidation (M)	ACTB_HUMAN	Actin, cytoplasmic 1 OS=Homo sapiens OX=9606 GN=ACTB PE=1 SV=1	1.66695	WT	PARK7ko	0.425876	55.0516	1328.5	5001.37	4110.28	2494.78	1735.64	2032.59
19.94_1176.5933n	4	1	1	#2221	2	19.9422	1176.59	51.87	EITALAPSTMK	[10] Oxidation (M)	ACTB_HUMAN	Actin, cytoplasmic 1 OS=Homo sapiens OX=9606 GN=ACTB PE=1 SV=1	3.25191	WT	PARK7ko	0.0125576	32.0306	360.36	684.754	669.642	198.228	207.226	121.854
20.36_1176.5984n	2	1	1	#89	2	20.3601	1176.6	70.8	EITALAPSTMK	[10] Oxidation (M)	ACTB_HUMAN	Actin, cytoplasmic 1 OS=Homo sapiens OX=9606 GN=ACTB PE=1 SV=1	1.32002	WT	PARK7ko	0.959144	73.8064	2335.23	15088.1	8499.69	5392.12	6884	7362.25
25.95_1013.4786n	2	1	1	#253	2	25.9461	1013.48	46.86	DLTDYLMK	[7] Oxidation (M)	ACTB_HUMAN	Actin, cytoplasmic 1 OS=Homo sapiens OX=9606 GN=ACTB PE=1 SV=1	1.84414	WT	PARK7ko	0.233792	52.3854	2202.9	6645.25	4274.68	3794.12	1496.22	1825.61
14.89_1186.5749n	2	1	1	#732	3	14.885	1186.57	61.35	HQGVMVGMGQK	[5] Oxidation (M)	ACTB_HUMAN	Actin, cytoplasmic 1 OS=Homo sapiens OX=9606 GN=ACTB PE=1 SV=1	1.10994	WT	PARK7ko	0.898595	102.598	590.203	97.413	1679.37	53.6872	907.639	1171.21
15.17_1186.5746n	2	1	1	#800	3	15.1705	1186.57	66.92	HQGVMVGMGQK	[5] Oxidation (M)	ACTB_HUMAN	Actin, cytoplasmic 1 OS=Homo sapiens OX=9606 GN=ACTB PE=1 SV=1	4.13839	PARK7ko	WT	0.1194	79.6395	111.461	1754.02	1373.12	2813.44	7369.11	3220.04
19.53_1579.7818n	2	2	2	#8993,#1239	2,3	19.5256	1579.78	53.18	MQKEITALAPSTMK	[1] Oxidation (M)|[13] Oxidation (M)	ACTB_HUMAN	Actin, cytoplasmic 1 OS=Homo sapiens OX=9606 GN=ACTB PE=1 SV=1	2.29934	WT	PARK7ko	0.933157	133.109	50.0921	1642.32	258.191	120.552	379.031	348.747
17.05_2382.0430n	2	1	1	#1862	4	17.0479	2382.04	78.38	HQGVMVGMGQKDSYVGDEAQSK	[5] Oxidation (M)|[8] Oxidation (M)	ACTB_HUMAN	Actin, cytoplasmic 1 OS=Homo sapiens OX=9606 GN=ACTB PE=1 SV=1	2.53361	WT	PARK7ko	0.397078	105.515	118.266	905.984	204.295	60.5505	179.703	244.646
6.46_1202.5663n	2	1	1	#3416	3	6.46485	1202.57	47.61	HQGVMVGMGQK	[5] Oxidation (M)|[8] Oxidation (M)	ACTB_HUMAN	Actin, cytoplasmic 1 OS=Homo sapiens OX=9606 GN=ACTB PE=1 SV=1	3079.64	PARK7ko	WT	0.379149	173.205	0.0740119	0	0	0	0	227.93
38.65_2524.1613n	2	1	1	#8353	3	38.6547	2524.16	63.61	LCYVALDFEQEMATAASSSSLEK	[2] Dioxidation (C)	ACTB_HUMAN	Actin, cytoplasmic 1 OS=Homo sapiens OX=9606 GN=ACTB PE=1 SV=1	1.88459	PARK7ko	WT	0.481482	93.1356	14.0827	278.571	165.136	586.806	205.695	70.2427
19.94_1176.5933n	4	1	1	#2221	2	19.9422	1176.59	51.87	EITALAPSTMK	[10] Oxidation (M)	ACTA_HUMAN	Actin, aortic smooth muscle OS=Homo sapiens OX=9606 GN=ACTA2 PE=1 SV=1	3.25191	WT	PARK7ko	0.0125576	32.0306	360.36	684.754	669.642	198.228	207.226	121.854
20.36_1176.5984n	2	1	1	#89	2	20.3601	1176.6	70.8	EITALAPSTMK	[10] Oxidation (M)	ACTA_HUMAN	Actin, aortic smooth muscle OS=Homo sapiens OX=9606 GN=ACTA2 PE=1 SV=1	1.32002	WT	PARK7ko	0.959144	73.8064	2335.23	15088.1	8499.69	5392.12	6884	7362.25
25.95_1013.4786n	2	1	1	#253	2	25.9461	1013.48	46.86	DLTDYLMK	[7] Oxidation (M)	ACTA_HUMAN	Actin, aortic smooth muscle OS=Homo sapiens OX=9606 GN=ACTA2 PE=1 SV=1	1.84414	WT	PARK7ko	0.233792	52.3854	2202.9	6645.25	4274.68	3794.12	1496.22	1825.61
19.18_1515.7033n	2	1	1	#323	3	19.185	1515.7	48.63	QEYDEAGPSIVHR	[8] Oxidation (P)	ACTA_HUMAN	Actin, aortic smooth muscle OS=Homo sapiens OX=9606 GN=ACTA2 PE=1 SV=1	1.28068	WT	PARK7ko	0.369977	120.521	3168.85	2927.54	5032.46	6917.73	1130.52	641.516
19.18_1515.6757n	2	1	1	#2825	2	19.185	1515.68	51.65	QEYDEAGPSIVHR	[8] Oxidation (P)	ACTA_HUMAN	Actin, aortic smooth muscle OS=Homo sapiens OX=9606 GN=ACTA2 PE=1 SV=1	4.1531	WT	PARK7ko	0.104643	173.205	369.081	128.802	187.015	164.913	0	0
14.89_1186.5749n	2	1	1	#732	3	14.885	1186.57	61.35	HQGVMVGMGQK	[5] Oxidation (M)	ACTA_HUMAN	Actin, aortic smooth muscle OS=Homo sapiens OX=9606 GN=ACTA2 PE=1 SV=1	1.10994	WT	PARK7ko	0.898595	102.598	590.203	97.413	1679.37	53.6872	907.639	1171.21
15.17_1186.5746n	2	1	1	#800	3	15.1705	1186.57	66.92	HQGVMVGMGQK	[5] Oxidation (M)	ACTA_HUMAN	Actin, aortic smooth muscle OS=Homo sapiens OX=9606 GN=ACTA2 PE=1 SV=1	4.13839	PARK7ko	WT	0.1194	79.6395	111.461	1754.02	1373.12	2813.44	7369.11	3220.04
19.53_1579.7818n	2	2	2	#8993,#1239	2,3	19.5256	1579.78	53.18	MQKEITALAPSTMK	[1] Oxidation (M)|[13] Oxidation (M)	ACTA_HUMAN	Actin, aortic smooth muscle OS=Homo sapiens OX=9606 GN=ACTA2 PE=1 SV=1	2.29934	WT	PARK7ko	0.933157	133.109	50.0921	1642.32	258.191	120.552	379.031	348.747
17.05_2382.0430n	2	1	1	#1862	4	17.0479	2382.04	78.38	HQGVMVGMGQKDSYVGDEAQSK	[5] Oxidation (M)|[8] Oxidation (M)	ACTA_HUMAN	Actin, aortic smooth muscle OS=Homo sapiens OX=9606 GN=ACTA2 PE=1 SV=1	2.53361	WT	PARK7ko	0.397078	105.515	118.266	905.984	204.295	60.5505	179.703	244.646
6.46_1202.5663n	2	1	1	#3416	3	6.46485	1202.57	47.61	HQGVMVGMGQK	[5] Oxidation (M)|[8] Oxidation (M)	ACTA_HUMAN	Actin, aortic smooth muscle OS=Homo sapiens OX=9606 GN=ACTA2 PE=1 SV=1	3079.64	PARK7ko	WT	0.379149	173.205	0.0740119	0	0	0	0	227.93
26.89_1158.6088n	3;2	2	2	#1190,#2187	2,2	26.8918	1158.61	73.24	LAVNMVPFPR	[5] Oxidation (M)	TBB5_HUMAN	Tubulin beta chain OS=Homo sapiens OX=9606 GN=TUBB PE=1 SV=2	1.93607	WT	PARK7ko	0.022131	24.077	1707.43	2602.86	2758.68	1085.73	1457.51	1107.96
27.91_1630.8023n	3	1	1	#1627	2	27.9103	1630.8	70.92	AILVDLEPGTMDSVR	[11] Oxidation (M)	TBB5_HUMAN	Tubulin beta chain OS=Homo sapiens OX=9606 GN=TUBB PE=1 SV=2	2.18059	WT	PARK7ko	0.0327321	42.6629	1830.94	2523.74	2666.61	820.058	1601.89	797.959
27.34_1350.6570n	3	1	1	#2892	2	27.3442	1350.66	55.87	IMNTFSVVPSPK	[9] Oxidation (P)|[12] Oxidation (K)	TBB5_HUMAN	Tubulin beta chain OS=Homo sapiens OX=9606 GN=TUBB PE=1 SV=2	1.55215	WT	PARK7ko	0.00544904	13.0094	509.019	491.375	540.614	335.839	285.647	371.334
17.22_1461.6607n	3	1	1	#3774	2	17.2186	1461.66	76.42	EVDEQMLNVQNK	[6] Oxidation (M)	TBB5_HUMAN	Tubulin beta chain OS=Homo sapiens OX=9606 GN=TUBB PE=1 SV=2	19.1496	WT	PARK7ko	0.0334954	99.2148	108.783	110.5	269.913	0	8.6507	16.8953
23.96_1334.6771n	3	1	1	#3861	2	23.9597	1334.68	74.98	IMNTFSVVPSPK	[2] Oxidation (M)	TBB5_HUMAN	Tubulin beta chain OS=Homo sapiens OX=9606 GN=TUBB PE=1 SV=2	28.6947	WT	PARK7ko	0.0203558	103.687	150.064	162.677	328.142	15.4121	6.92243	0
34.48_2041.0103n	3	1	1	#8867	3	34.4788	2041.01	57.54	MAVTFIGNSTAIQELFK	[1] Oxidation (M)|[17] HNE Michael (CHKW)	TBB5_HUMAN	Tubulin beta chain OS=Homo sapiens OX=9606 GN=TUBB PE=1 SV=2	1.20323	PARK7ko	WT	0.83941	66.2588	48.2218	35.7987	66.6467	36.9885	106.661	37.6374
38.99_2479.1501n	4	1	1	#2366	3	38.9948	2479.15	54.44	QAADMILLDDNFASIVTGVEEGR	[5] Oxidation (M)	AT1A1_HUMAN	Sodium/potassium-transporting ATPase subunit alpha-1 OS=Homo sapiens OX=9606 GN=ATP1A1 PE=1 SV=1	1.17282	PARK7ko	WT	0.627345	70.7099	531.217	923.624	2166.02	820.845	1343.86	2081.92
19.62_1396.7476n	4	1	1	#2542	3	19.6212	1396.75	45.57	VIMVTGDHPITAK	[3] Oxidation (M)	AT1A1_HUMAN	Sodium/potassium-transporting ATPase subunit alpha-1 OS=Homo sapiens OX=9606 GN=ATP1A1 PE=1 SV=1	6.18423	WT	PARK7ko	0.0957936	69.7227	76.0185	535.731	555.194	29.0928	93.6585	65.9454
41.00_2865.2985n	4	1	1	#4884	3	41.0017	2865.3	62.15	EQPLDEELKDAFQNAYLELGGLGER	[3] Oxidation (P)|[9] Oxidation (K)	AT1A1_HUMAN	Sodium/potassium-transporting ATPase subunit alpha-1 OS=Homo sapiens OX=9606 GN=ATP1A1 PE=1 SV=1	2.48754	WT	PARK7ko	0.189392	90.9105	321.568	748.567	520.361	27.0321	198.624	413.729
22.59_1505.7245n	4	1	1	#6400	2	22.5906	1505.72	88.05	ADIGVAMGIAGSDVSK	[7] Oxidation (M)	AT1A1_HUMAN	Sodium/potassium-transporting ATPase subunit alpha-1 OS=Homo sapiens OX=9606 GN=ATP1A1 PE=1 SV=1	11.5754	WT	PARK7ko	0.0292085	104.894	37.2034	198.718	139.419	23.8509	5.26843	3.30633
26.14_1158.6107n	3	1	1	#1190	2	26.1408	1158.61	70.67	LAVNMVPFPR	[5] Oxidation (M)	TBB4B_HUMAN	Tubulin beta-4B chain OS=Homo sapiens OX=9606 GN=TUBB4B PE=1 SV=1	2.13379	WT	PARK7ko	0.021436	31.2033	1266.5	1621.58	1906.46	681.784	1008.93	556.243
27.34_1350.6570n	3	1	1	#2892	2	27.3442	1350.66	55.87	IMNTFSVVPSPK	[9] Oxidation (P)|[12] Oxidation (K)	TBB4B_HUMAN	Tubulin beta-4B chain OS=Homo sapiens OX=9606 GN=TUBB4B PE=1 SV=1	1.55215	WT	PARK7ko	0.00544904	13.0094	509.019	491.375	540.614	335.839	285.647	371.334
17.22_1461.6607n	3	1	1	#3774	2	17.2186	1461.66	76.42	EVDEQMLNVQNK	[6] Oxidation (M)	TBB4B_HUMAN	Tubulin beta-4B chain OS=Homo sapiens OX=9606 GN=TUBB4B PE=1 SV=1	19.1496	WT	PARK7ko	0.0334954	99.2148	108.783	110.5	269.913	0	8.6507	16.8953
23.96_1334.6771n	3	1	1	#3861	2	23.9597	1334.68	74.98	IMNTFSVVPSPK	[2] Oxidation (M)	TBB4B_HUMAN	Tubulin beta-4B chain OS=Homo sapiens OX=9606 GN=TUBB4B PE=1 SV=1	28.6947	WT	PARK7ko	0.0203558	103.687	150.064	162.677	328.142	15.4121	6.92243	0
33.87_2029.0037n	3	1	1	#5650	3	33.8738	2029	55.31	MSATFIGNSTAIQELFKR	[1] Oxidation (M)	TBB4B_HUMAN	Tubulin beta-4B chain OS=Homo sapiens OX=9606 GN=TUBB4B PE=1 SV=1	2.63495	PARK7ko	WT	0.0824056	79.0572	44.2721	16.5236	99.5073	162.808	127.683	131.9
26.89_1158.6088n	3;2	2	2	#1190,#2187	2,2	26.8918	1158.61	73.24	LAVNMVPFPR	[5] Oxidation (M)	TBB2A_HUMAN	Tubulin beta-2A chain OS=Homo sapiens OX=9606 GN=TUBB2A PE=1 SV=1	1.93607	WT	PARK7ko	0.022131	24.077	1707.43	2602.86	2758.68	1085.73	1457.51	1107.96
27.91_1630.8023n	3	1	1	#1627	2	27.9103	1630.8	70.92	AILVDLEPGTMDSVR	[11] Oxidation (M)	TBB2A_HUMAN	Tubulin beta-2A chain OS=Homo sapiens OX=9606 GN=TUBB2A PE=1 SV=1	2.18059	WT	PARK7ko	0.0327321	42.6629	1830.94	2523.74	2666.61	820.058	1601.89	797.959
17.22_1461.6607n	3	1	1	#3774	2	17.2186	1461.66	76.42	EVDEQMLNVQNK	[6] Oxidation (M)	TBB2A_HUMAN	Tubulin beta-2A chain OS=Homo sapiens OX=9606 GN=TUBB2A PE=1 SV=1	19.1496	WT	PARK7ko	0.0334954	99.2148	108.783	110.5	269.913	0	8.6507	16.8953
33.87_2029.0037n	3	1	1	#5650	3	33.8738	2029	55.31	MSATFIGNSTAIQELFKR	[1] Oxidation (M)	TBB2A_HUMAN	Tubulin beta-2A chain OS=Homo sapiens OX=9606 GN=TUBB2A PE=1 SV=1	2.63495	PARK7ko	WT	0.0824056	79.0572	44.2721	16.5236	99.5073	162.808	127.683	131.9
18.21_1204.6203n	5	2	2	#1660,#702	2,3	18.2086	1204.62	53.04	AEMLLEEAKR	[3] Oxidation (M)	LAMB1_HUMAN	Laminin subunit beta-1 OS=Homo sapiens OX=9606 GN=LAMB1 PE=1 SV=2	1.00634	PARK7ko	WT	0.930164	32.9106	1346.95	2464.13	1573.07	1366.88	2203.23	1848.2
43.68_2190.0465n	5	1	1	#5983	3	43.6821	2190.05	136.91	AMDLDQDVLSALAEVEQLSK	[2] Oxidation (M)	LAMB1_HUMAN	Laminin subunit beta-1 OS=Homo sapiens OX=9606 GN=LAMB1 PE=1 SV=2	5.58874	WT	PARK7ko	0.0146294	54.4117	1091.81	1512.5	423.513	169.025	166.883	205.864
14.08_1310.5734n	5	1	1	#6658	3	14.0828	1310.57	49.02	DRVEDVMMER	[7] Oxidation (M)|[8] Oxidation (M)	LAMB1_HUMAN	Laminin subunit beta-1 OS=Homo sapiens OX=9606 GN=LAMB1 PE=1 SV=2	9.49843	WT	PARK7ko	0.115541	89.026	115.558	105.069	13.4085	0	14.0141	10.6252
26.14_1158.6107n	3	1	1	#1190	2	26.1408	1158.61	70.67	LAVNMVPFPR	[5] Oxidation (M)	TBB6_HUMAN	Tubulin beta-6 chain OS=Homo sapiens OX=9606 GN=TUBB6 PE=1 SV=1	2.13379	WT	PARK7ko	0.021436	31.2033	1266.5	1621.58	1906.46	681.784	1008.93	556.243
33.87_2029.0037n	3	1	1	#5650	3	33.8738	2029	62.44	MASTFIGNSTAIQELFKR	[1] Oxidation (M)	TBB6_HUMAN	Tubulin beta-6 chain OS=Homo sapiens OX=9606 GN=TUBB6 PE=1 SV=1	2.63495	PARK7ko	WT	0.0824056	79.0572	44.2721	16.5236	99.5073	162.808	127.683	131.9
13.35_1455.5734n	3	2	2	#1310,#7693	2,3	13.35	1455.57	63.84	CDSSPDSAEDVRK	[1] Trioxidation (C)	FETUA_HUMAN	Alpha-2-HS-glycoprotein OS=Homo sapiens OX=9606 GN=AHSG PE=1 SV=2	1.76576	PARK7ko	WT	0.289642	103.784	1032.75	297.084	95.8382	461.602	1295.9	759.899
12.85_1455.5634n	3	1	1	#5508	2	12.8459	1455.56	77.42	CDSSPDSAEDVRK	[1] Trioxidation (C)	FETUA_HUMAN	Alpha-2-HS-glycoprotein OS=Homo sapiens OX=9606 GN=AHSG PE=1 SV=2	5.95448	WT	PARK7ko	0.996599	167.469	6.62125	3.37933	442.657	10.5065	21.4466	44.0665
29.30_1521.7860n	3	1	1	#1777	2	29.2952	1521.79	66.2	EATEAAKCNLLAEK	[8] Dioxidation (C)	FETUA_HUMAN	Alpha-2-HS-glycoprotein OS=Homo sapiens OX=9606 GN=AHSG PE=1 SV=2	1.71878	WT	PARK7ko	0.0382795	28.0521	900.281	1074.23	963.233	678.902	386.289	644.006
14.34_1311.4783n	3	1	1	#3619	2	14.3438	1311.48	96.46	CDSSPDSAEDVR	[1] Dioxidation (C)	FETUA_HUMAN	Alpha-2-HS-glycoprotein OS=Homo sapiens OX=9606 GN=AHSG PE=1 SV=2	2.65061	WT	PARK7ko	0.0119043	28.3214	227.529	226.361	131.269	61.8169	91.9532	66.9943
14.34_1327.4734n	3	1	1	#5360	2	14.3438	1327.47	72.08	CDSSPDSAEDVR	[1] Trioxidation (C)	FETUA_HUMAN	Alpha-2-HS-glycoprotein OS=Homo sapiens OX=9606 GN=AHSG PE=1 SV=2	1.8155	WT	PARK7ko	0.396742	80.4819	132.288	27.7296	78.7415	37.5065	81.8549	12.1501
25.95_1013.4786n	2	1	1	#253	2	25.9461	1013.48	46.86	DLTDYLMK	[7] Oxidation (M)	ACTBL_HUMAN	Beta-actin-like protein 2 OS=Homo sapiens OX=9606 GN=ACTBL2 PE=1 SV=2	1.84414	WT	PARK7ko	0.233792	52.3854	2202.9	6645.25	4274.68	3794.12	1496.22	1825.61
14.89_1186.5749n	2	1	1	#732	3	14.885	1186.57	61.35	HQGVMVGMGQK	[5] Oxidation (M)	ACTBL_HUMAN	Beta-actin-like protein 2 OS=Homo sapiens OX=9606 GN=ACTBL2 PE=1 SV=2	1.10994	WT	PARK7ko	0.898595	102.598	590.203	97.413	1679.37	53.6872	907.639	1171.21
15.17_1186.5746n	2	1	1	#800	3	15.1705	1186.57	66.92	HQGVMVGMGQK	[5] Oxidation (M)	ACTBL_HUMAN	Beta-actin-like protein 2 OS=Homo sapiens OX=9606 GN=ACTBL2 PE=1 SV=2	4.13839	PARK7ko	WT	0.1194	79.6395	111.461	1754.02	1373.12	2813.44	7369.11	3220.04
17.05_2382.0430n	2	1	1	#1862	4	17.0479	2382.04	45.96	HQGVMVGMGQKDCYVGDEAQSK	[5] Oxidation (M)	ACTBL_HUMAN	Beta-actin-like protein 2 OS=Homo sapiens OX=9606 GN=ACTBL2 PE=1 SV=2	2.53361	WT	PARK7ko	0.397078	105.515	118.266	905.984	204.295	60.5505	179.703	244.646
6.46_1202.5663n	2	1	1	#3416	3	6.46485	1202.57	47.61	HQGVMVGMGQK	[5] Oxidation (M)|[8] Oxidation (M)	ACTBL_HUMAN	Beta-actin-like protein 2 OS=Homo sapiens OX=9606 GN=ACTBL2 PE=1 SV=2	3079.64	PARK7ko	WT	0.379149	173.205	0.0740119	0	0	0	0	227.93
25.92_1431.8088n	5;4	4	4	#1037,#2410,#136,#376	2,2,3,3	25.9209	1431.81	69.32	MVSGFIPLKPTVK	[1] Oxidation (M)	A2MG_HUMAN	Alpha-2-macroglobulin OS=Homo sapiens OX=9606 GN=A2M PE=1 SV=3	1.05121	WT	PARK7ko	0.831706	34.4182	15482	22130.2	12065.6	9852.61	20515.9	16889.3
17.89_1131.5890n	5	1	1	#2674	2	17.8891	1131.59	62.13	QTVSWAVTPK	[5] Oxidation (HW)	A2MG_HUMAN	Alpha-2-macroglobulin OS=Homo sapiens OX=9606 GN=A2M PE=1 SV=3	1.99353	WT	PARK7ko	0.368655	85.8993	452.249	437.143	102.152	3.60163	223.384	270.396
20.57_1131.5901n	5	1	1	#2334	2	20.5738	1131.59	52.64	QTVSWAVTPK	[5] Oxidation (HW)	A2MG_HUMAN	Alpha-2-macroglobulin OS=Homo sapiens OX=9606 GN=A2M PE=1 SV=3	1.68212	PARK7ko	WT	0.1117	40.1196	490.861	401.617	204.246	503.723	698.328	642.767
23.91_1103.5660n	5	1	1	#1056	2	23.9074	1103.57	60.93	FQMIPLDPK	[3] Oxidation (M)	TSP1_HUMAN	Thrombospondin-1 OS=Homo sapiens OX=9606 GN=THBS1 PE=1 SV=2	2.01393	WT	PARK7ko	0.0725284	45.5157	1654.92	3325.51	1561.61	960.159	944.095	1344.14
18.57_1224.5607n	5	1	1	#2683	2	18.5739	1224.56	78.66	IMADSGPIYDK	[2] Oxidation (M)	TSP1_HUMAN	Thrombospondin-1 OS=Homo sapiens OX=9606 GN=THBS1 PE=1 SV=2	4.15039	WT	PARK7ko	0.0500142	77.9611	276.88	423.661	209.373	19.738	66.4021	133.095
28.10_1219.6761n	5	1	1	#2700	2	28.1007	1219.68	90.9	VMVTNVTSLLK	[2] Oxidation (M)	TLN1_HUMAN	Talin-1 OS=Homo sapiens OX=9606 GN=TLN1 PE=1 SV=3	9.38111	WT	PARK7ko	0.111413	87.2584	238.501	472.457	108.54	0	40.5687	46.7874
20.93_1144.6071n	5	1	1	#3190	2	20.93	1144.61	53.31	AAMEPIVISAK	[3] Oxidation (M)	TLN1_HUMAN	Talin-1 OS=Homo sapiens OX=9606 GN=TLN1 PE=1 SV=3	2.02726	WT	PARK7ko	0.275324	68.5141	206.57	472.331	121.837	60.1051	111.324	223.556
26.89_1158.6088n	3;2	2	2	#1190,#2187	2,2	26.8918	1158.61	73.24	LAVNMVPFPR	[5] Oxidation (M)	TBB1_HUMAN	Tubulin beta-1 chain OS=Homo sapiens OX=9606 GN=TUBB1 PE=1 SV=1	1.93607	WT	PARK7ko	0.022131	24.077	1707.43	2602.86	2758.68	1085.73	1457.51	1107.96
27.91_1630.8023n	3	1	1	#1627	2	27.9103	1630.8	75.02	AVLVDLEPGTMDSIR	[11] Oxidation (M)	TBB1_HUMAN	Tubulin beta-1 chain OS=Homo sapiens OX=9606 GN=TUBB1 PE=1 SV=1	2.18059	WT	PARK7ko	0.0327321	42.6629	1830.94	2523.74	2666.61	820.058	1601.89	797.959
29.17_1630.8030n	2	1	1	#2408	2	29.167	1630.8	53.28	AVLVDLEPGTMDSIR	[11] Oxidation (M)	TBB1_HUMAN	Tubulin beta-1 chain OS=Homo sapiens OX=9606 GN=TUBB1 PE=1 SV=1	2.03543	WT	PARK7ko	0.173334	52.8232	446.356	1063.8	757.078	144.981	491.75	477.155
25.37_1286.6836n	5	2	2	#5,#540	2,3	25.3709	1286.68	49.72	CLAVGMSHNAIR	[8] Oxidation (HW)	PPARG_HUMAN	Peroxisome proliferator-activated receptor gamma OS=Homo sapiens OX=9606 GN=PPARG PE=1 SV=3	1.49849	PARK7ko	WT	0.0676588	25.3096	67295.8	86693.3	112053	115542	153317	129803
16.53_1232.5873n	5	1	1	#3790	2	16.5264	1232.59	71.03	GYAQMAPVQPR	[5] Oxidation (M)	LAMA5_HUMAN	Laminin subunit alpha-5 OS=Homo sapiens OX=9606 GN=LAMA5 PE=1 SV=8	3.54535	WT	PARK7ko	0.0102516	35.486	547.281	442.88	256.258	95.6672	101.567	154.33
18.98_1043.4966n	2;3;5;4	6	6	#4288,#691,#1071,#308,#23,#194	1,1,2,2,2,2	18.9797	1043.5	54.64	YGASWTAEK	[5] Oxidation (HW)|[9] Oxidation (K)	NEP_HUMAN	Neprilysin OS=Homo sapiens OX=9606 GN=MME PE=1 SV=2	1.67678	PARK7ko	WT	0.0785279	29.4169	19419.1	24710.2	26626.1	26513.4	48880.2	43247.7
22.47_1015.5555n	5	2	2	#1421,#97	1,2	22.466	1015.56	54.7	KSLINGQIK	[1] Oxidation (K)	TCO1_HUMAN	Transcobalamin-1 OS=Homo sapiens OX=9606 GN=TCN1 PE=1 SV=2	1.39847	PARK7ko	WT	0.197055	26.0659	2714.35	4084.83	4648.27	3903.98	6328.52	5776.45
27.70_1086.5439n	5	1	1	#566	2	27.7019	1086.54	51.28	MFLSFPTTK	[1] Oxidation (M)	HBA_HUMAN	Hemoglobin subunit alpha OS=Homo sapiens OX=9606 GN=HBA1 PE=1 SV=2	2.09155	WT	PARK7ko	0.15465	55.086	1639.69	4416.55	2076.13	698.289	1620.29	1569.62
23.74_1926.8293n	5	1	1	#3067	3	23.7445	1926.83	57.02	DEEEEMMEVSLDATKR	[7] Oxidation (M)	TENR_HUMAN	Tenascin-R OS=Homo sapiens OX=9606 GN=TNR PE=1 SV=3	3.8805	WT	PARK7ko	0.082808	56.582	812.017	1042.04	264.303	71.1625	238.266	236.471
19.33_1942.7957n	5	1	1	#6191	3	19.334	1942.8	55.8	DEEEEMMEVSLDATKR	[6] Oxidation (M)|[7] Oxidation (M)	TENR_HUMAN	Tenascin-R OS=Homo sapiens OX=9606 GN=TNR PE=1 SV=3	Infinity	WT	PARK7ko	0.035628	87.5193	341.022	263.879	2.75982	0	0	0
28.35_2172.0495n	2	1	1	#1728	3	28.3471	2172.05	52.42	ILLQGTPVAQMTEDAVDAER	[11] Oxidation (M)	CO3_HUMAN	Complement C3 OS=Homo sapiens OX=9606 GN=C3 PE=1 SV=2	2.08522	PARK7ko	WT	0.241121	65.9598	169.839	1005.62	823.452	697.432	1400.84	2069.88
29.74_2172.0390n	5;3;4;2	7	7	#3565,#3616,#2565,#1211,#3167,#1027,#420	2,2,2,3,3,3,3	29.7442	2172.04	76.73	ILLQGTPVAQMTEDAVDAER	[11] Oxidation (M)	CO3_HUMAN	Complement C3 OS=Homo sapiens OX=9606 GN=C3 PE=1 SV=2	1.00096	PARK7ko	WT	0.902386	58.5669	4838.74	18203.2	11200	6731.32	10146.1	17397.4
20.04_843.4414n	5	2	2	#2626,#380	1,2	20.0357	843.441	46.2	SGVPEALR	[4] Oxidation (P)	RBG1L_HUMAN	Rab GTPase-activating protein 1-like OS=Homo sapiens OX=9606 GN=RABGAP1L PE=1 SV=1	1.04514	PARK7ko	WT	0.721157	33.8822	1831.44	3747.76	2938.78	3004.45	3227.76	2670.26
23.91_986.5406n	5	1	1	#522	2	23.9074	986.541	52.39	IKSIELLR	[2] Oxidation (K)	Z518B_HUMAN	Zinc finger protein 518B OS=Homo sapiens OX=9606 GN=ZNF518B PE=1 SV=2	1.17391	PARK7ko	WT	0.324881	25.2772	1551.81	2380.77	2591.75	2475.79	2744.8	2438.42
19.09_1790.7969n	5	1	1	#7413	3	19.0914	1790.8	46.33	EAQDVKDVDQNLMDR	[13] Oxidation (M)	LAMC1_HUMAN	Laminin subunit gamma-1 OS=Homo sapiens OX=9606 GN=LAMC1 PE=1 SV=3	5.83455	WT	PARK7ko	0.0200658	70.0815	294.472	94.3209	99.5467	16.1421	36.4587	31.0971
27.58_1398.7236n	5	1	1	#568	2	27.5829	1398.72	46.58	CLKELMELKTK	[1] Dioxidation (C)|[3] Oxidation (K)|[11] Oxidation (K)	LORF1_HUMAN	LINE-1 retrotransposable element ORF1 protein OS=Homo sapiens OX=9606 GN=L1RE1 PE=1 SV=1	1.28058	WT	PARK7ko	0.238547	26.6279	3240.56	4203.24	4303.48	2122.37	3607.33	3443.69
22.67_1075.5633n	5	1	1	#898	2	22.6679	1075.56	46.55	KLLEGEESR	[1] Oxidation (K)	DESM_HUMAN	Desmin OS=Homo sapiens OX=9606 GN=DES PE=1 SV=3	1.06411	WT	PARK7ko	0.625472	23.7896	1006.5	868.356	1030.65	702.079	1134.23	894.133
20.88_1242.5655n	5;4	2	2	#4558,#1759	2,2	20.8802	1242.57	68.04	YMDGMTVGVVR	[5] Oxidation (M)	FBLN1_HUMAN	Fibulin-1 OS=Homo sapiens OX=9606 GN=FBLN1 PE=1 SV=4	1.21319	PARK7ko	WT	0.536076	45.148	306.465	770.808	481.148	405.853	738.549	746.262
22.39_1242.5716n	4	1	1	#1217	2	22.3916	1242.57	89.37	YMDGMTVGVVR	[2] Oxidation (M)	FBLN1_HUMAN	Fibulin-1 OS=Homo sapiens OX=9606 GN=FBLN1 PE=1 SV=4	1.62567	WT	PARK7ko	0.169407	41.6326	583.088	1301.87	785.67	445.702	511.309	685.771
18.39_1258.5632n	4	1	1	#2368	2	18.3925	1258.56	49.49	YMDGMTVGVVR	[2] Oxidation (M)|[5] Oxidation (M)	FBLN1_HUMAN	Fibulin-1 OS=Homo sapiens OX=9606 GN=FBLN1 PE=1 SV=4	3.62794	WT	PARK7ko	0.112746	65.7447	177.221	962.075	671.306	114.912	189.63	194.53
29.43_1550.7910n	5	1	1	#1174	2	29.4333	1550.79	46.26	WKETLFSVMPGLK	[9] Oxidation (M)	ITIH4_HUMAN	Inter-alpha-trypsin inhibitor heavy chain H4 OS=Homo sapiens OX=9606 GN=ITIH4 PE=1 SV=4	4.84426	PARK7ko	WT	0.0894539	127.888	140.212	145.284	1351.26	981.046	4852.93	2094.89
21.74_1585.8186n	5	2	2	#1195,#2433	2,3	21.7387	1585.82	52.27	RWLRESCSPLPAR	[9] Oxidation (P)	FMAS1_HUMAN	Putative uncharacterized protein FRMD6-AS1 OS=Homo sapiens OX=9606 GN=FRMD6-AS1 PE=5 SV=1	2.17167	PARK7ko	WT	0.148495	81.7263	252.471	573.75	1450.92	1036.07	1952.11	1957.03
24.39_756.4967n	5	1	1	#1267	2	24.3906	756.497	53.36	TLPAALR	[3] Oxidation (P)	MTMRD_HUMAN	Myotubularin-related protein 13 OS=Homo sapiens OX=9606 GN=SBF2 PE=1 SV=1	1.89156	WT	PARK7ko	0.194753	61.3073	364.443	702.054	543.581	94.5467	436.759	319.884
20.10_1323.6579n	5	1	1	#4657	2	20.096	1323.66	48.29	TVMPYISTTPAK	[3] Oxidation (M)	ITB1_HUMAN	Integrin beta-1 OS=Homo sapiens OX=9606 GN=ITGB1 PE=1 SV=2	98.8714	WT	PARK7ko	0.00922966	173.205	287.611	302.56	48.6123	0	6.46074	0
21.73_770.4079n	5;3	3	3	#1507,#3058,#268	1,2,2	21.7329	770.408	54.62	KELPPR	[4] Oxidation (P)|[5] Oxidation (P)	MAST2_HUMAN	Microtubule-associated serine/threonine-protein kinase 2 OS=Homo sapiens OX=9606 GN=MAST2 PE=1 SV=2	1.33899	WT	PARK7ko	0.458441	46.8351	6116.47	3074.8	2735.14	4324.07	1959.71	2623.24
22.78_770.4712n	2	1	1	#1831	2	22.7754	770.471	56.4	KELPPR	[4] Oxidation (P)|[5] Oxidation (P)	MAST2_HUMAN	Microtubule-associated serine/threonine-protein kinase 2 OS=Homo sapiens OX=9606 GN=MAST2 PE=1 SV=2	2.54954	WT	PARK7ko	0.0197655	33.6505	455.707	334.13	297.895	167.65	87.0109	171.978
22.39_770.4750n	1	1	1	#1003	2	22.3938	770.475	49.3	KELPPR	[4] Oxidation (P)|[5] Oxidation (P)	MAST2_HUMAN	Microtubule-associated serine/threonine-protein kinase 2 OS=Homo sapiens OX=9606 GN=MAST2 PE=1 SV=2	1.92605	WT	PARK7ko	0.139887	49.2306	559.226	229.185	286.372	189.533	246.611	121.879
24.55_747.4478n	5	1	1	#5538	2	24.5512	747.448	46.07	VLICLR	[4] Dioxidation (C)	NEK10_HUMAN	Serine/threonine-protein kinase Nek10 OS=Homo sapiens OX=9606 GN=NEK10 PE=1 SV=3	1.6684	PARK7ko	WT	0.445494	97.9315	3.7627	52.0032	114.809	25.8316	131.586	127.169
33.20_1650.9177n	5	1	1	#7022	3	33.1956	1650.92	69.57	LASAIVDTVLAGVPGPR	[14] Oxidation (P)	COQA1_HUMAN	Collagen alpha-1(XXVI) chain OS=Homo sapiens OX=9606 GN=COL26A1 PE=1 SV=1	1.18359	WT	PARK7ko	0.759524	83.6719	14.5077	77.1556	148.24	5.44287	115.781	81.4676
33.36_1650.9242n	3	1	1	#4025	3	33.3567	1650.92	95.59	LASAIVDTVLAGVPGPR	[14] Oxidation (P)	COQA1_HUMAN	Collagen alpha-1(XXVI) chain OS=Homo sapiens OX=9606 GN=COL26A1 PE=1 SV=1	2.96389	WT	PARK7ko	0.585716	84.557	8.27033	244.921	181.329	7.67716	57.8188	81.1088
21.75_1039.5736n	4	1	1	#798	2	21.7473	1039.57	46.07	SVPMVPPGIK	[4] Oxidation (M)	LUM_HUMAN	Lumican OS=Homo sapiens OX=9606 GN=LUM PE=1 SV=2	1.73182	WT	PARK7ko	0.204733	43.1603	1632.35	4190.88	3878.61	1566.12	2071.64	1964.34
12.94_1236.5824n	4	1	1	#11094	3	12.936	1236.58	48.22	GHMLENHVER	[3] Oxidation (M)	ITIH1_HUMAN	Inter-alpha-trypsin inhibitor heavy chain H1 OS=Homo sapiens OX=9606 GN=ITIH1 PE=1 SV=3	878.555	WT	PARK7ko	0.000408108	173.205	21.0714	68.9343	74.8829	0.187682	0	0
25.61_1263.5169n	4	1	1	#2204	2	25.6072	1263.52	51.44	NADYSYSVWK	[9] Oxidation (HW)|[10] Oxidation (K) pos 1069 1070	CO5_HUMAN	Complement C5 OS=Homo sapiens OX=9606 GN=C5 PE=1 SV=4	2.23186	PARK7ko	WT	0.0462306	43.1459	337.546	215.775	139.914	389.929	499.489	657.787
25.05_747.4426n	4	1	1	#471	2	25.0458	747.443	46.44	VLCLPR	[3] Dioxidation (C)|[5] Oxidation (P)	ASND1_HUMAN	Asparagine synthetase domain-containing protein 1 OS=Homo sapiens OX=9606 GN=ASNSD1 PE=1 SV=2	1.56254	PARK7ko	WT	0.203599	32.6063	889.009	1772.43	1461.82	1356.1	2530.11	2556.54
22.59_1098.5989n	4	1	1	#484	2	22.5906	1098.6	50.58	DLEALVKR	[7] HNE Michael (CHKW)	CFA57_HUMAN	Cilia- and flagella-associated protein 57 OS=Homo sapiens OX=9606 GN=CFAP57 PE=1 SV=3	1.1971	PARK7ko	WT	0.486359	29.2917	1323.74	1266.52	1175.51	994.705	1741.83	1771.46
23.83_777.4397n	4	1	1	#502	2	23.8318	777.44	47.48	LEELMK	[5] Oxidation (M)	HS105_HUMAN	Heat shock protein 105 kDa OS=Homo sapiens OX=9606 GN=HSPH1 PE=1 SV=1	3.08236	PARK7ko	WT	0.0111983	38.7621	880.531	697.248	561.165	3177.09	1786.73	1629.17
26.05_1364.7006n	4	1	1	#2682	2	26.0506	1364.7	78.67	TLTIVDTGIGMTK	[11] Oxidation (M)	HS904_HUMAN	Putative heat shock protein HSP 90-alpha A4 OS=Homo sapiens OX=9606 GN=HSP90AA4P PE=5 SV=1	2.04251	WT	PARK7ko	0.267898	55.2366	155.49	529.927	586.259	146.462	257.508	218.633
23.04_785.5115n	4;3	2	2	#721,#483	2,2	23.0436	785.512	51.98	GGSVIPIK	[6] Oxidation (P)	GANC_HUMAN	Neutral alpha-glucosidase C OS=Homo sapiens OX=9606 GN=GANC PE=1 SV=3	2.2889	PARK7ko	WT	0.01041	29.3453	590.584	1084.72	971.959	2116.04	1926.79	2016.47
17.37_794.4715n	4;2	2	2	#1288,#79	2,2	17.3739	794.471	50.34	LPAPPPR	[2] Oxidation (P)|[5] Oxidation (P)|[6] Oxidation (P)	EPOP_HUMAN	Elongin BC and Polycomb repressive complex 2-associated protein OS=Homo sapiens OX=9606 GN=EPOP PE=1 SV=1	1.07408	PARK7ko	WT	0.604593	82.3761	702.39	6471.92	10121.8	9360.09	5138.12	4079.14
15.87_886.4558n	4	1	1	#1839	2	15.866	886.456	63.89	LKDGSVPR	[7] Oxidation (P)	RIMS2_HUMAN	Regulating synaptic membrane exocytosis protein 2 OS=Homo sapiens OX=9606 GN=RIMS2 PE=1 SV=2	1.69142	WT	PARK7ko	0.0542285	32.8084	773.347	876.706	1079.11	739.552	461.969	412.019
19.50_758.4600n	4	1	1	#2010	2	19.5023	758.46	50.87	LPAIDSK	[2] Oxidation (P)	CG057_HUMAN	Uncharacterized protein C7orf57 OS=Homo sapiens OX=9606 GN=C7orf57 PE=1 SV=3	1.43513	WT	PARK7ko	0.163481	35.8507	605.403	421.075	546.839	509.834	332.266	254.19
21.91_930.5024n	4	1	1	#2425	2	21.9081	930.502	46.67	VTEGKLLR	[5] Oxidation (K)	CDY1_HUMAN	Testis-specific chromodomain protein Y 1 OS=Homo sapiens OX=9606 GN=CDY1 PE=1 SV=1	1.93363	WT	PARK7ko	0.0353507	31.4158	989.769	637.985	889.033	591.184	351.326	359.073
18.51_1458.6730n	4	1	1	#5092	2	18.5121	1458.67	104.89	GSAGPPGATGFPGAAGR	[6] Oxidation (P)|[12] Oxidation (P)	CO1A1_HUMAN	Collagen alpha-1(I) chain OS=Homo sapiens OX=9606 GN=COL1A1 PE=1 SV=6	4.18116	PARK7ko	WT	0.575542	153.39	5.09049	75.0791	31.8957	432.825	18.3917	17.3458
16.19_721.3853n	4	1	1	#5487	2	16.1928	721.385	58.87	GGVASGMK	[7] Oxidation (M)	VILI_HUMAN	Villin-1 OS=Homo sapiens OX=9606 GN=VIL1 PE=1 SV=4	2.78493	WT	PARK7ko	0.162574	88.465	42.4074	166.33	130.072	81.2736	13.6072	26.7772
37.61_3110.4705n	4	1	1	#10022	4	37.61	3110.47	49.26	KALTTARLPGPTCCCCCCWARPPR	[11] Oxidation (P)|[13] HNE Michael (CHKW)|[14] Dioxidation (C)|[15] Dioxidation (C)|[16] Dioxidation (C)|[17] Dioxidation (C)|[18] Trioxidation (C)|[19] HNE Michael (CHKW)	EFC4A_HUMAN	EF-hand calcium-binding domain-containing protein 4A OS=Homo sapiens OX=9606 GN=CRACR2B PE=1 SV=3	5.04549	WT	PARK7ko	0.808106	119.848	46.9198	0	162.689	26.5301	12.4444	2.56945
31.74_1084.6079n	3	1	1	#1009	2	31.7411	1084.61	72.98	EIIDPVLDR	[5] Oxidation (P)	TBA4A_HUMAN	Tubulin alpha-4A chain OS=Homo sapiens OX=9606 GN=TUBA4A PE=1 SV=1	3.358	WT	PARK7ko	0.0027781	25.3272	1292.89	1921.51	2177.54	457.599	519.905	628.197
21.02_831.4819n	3;1	4	4	#1340,#348,#152,#27	1,1,2,2	21.024	831.482	60.5	SPSIKLR	[2] Oxidation (P)|[5] Oxidation (K)	MABP1_HUMAN	Mitogen-activated protein kinase-binding protein 1 OS=Homo sapiens OX=9606 GN=MAPKBP1 PE=1 SV=4	1.18693	WT	PARK7ko	0.468736	29.6959	46392.7	64830	36050.9	37418	39283.7	47378.1
22.09_1358.6665n	3	1	1	#2590	2	22.0935	1358.67	56.67	VPMMSDPKAVLR	[4] Oxidation (M)	PEDF_HUMAN	Pigment epithelium-derived factor OS=Homo sapiens OX=9606 GN=SERPINF1 PE=1 SV=4	2.68526	WT	PARK7ko	0.0548424	54.442	519.784	760.626	719.427	364.099	280.879	99.7695
24.12_1358.6595n	3	1	1	#2684	2	24.1167	1358.66	77.85	VPMMSDPKAVLR	[3] Oxidation (M)	PEDF_HUMAN	Pigment epithelium-derived factor OS=Homo sapiens OX=9606 GN=SERPINF1 PE=1 SV=4	1.02733	WT	PARK7ko	0.865923	62.0653	183.462	453.896	640.17	120.577	598.744	524.217
24.35_1136.5522n	3	1	1	#3489	2	24.3537	1136.55	51.83	MLEVPYVDR	[1] Oxidation (M)	FA10_HUMAN	Coagulation factor X OS=Homo sapiens OX=9606 GN=F10 PE=1 SV=2	1.83928	WT	PARK7ko	0.234579	70.0262	507.289	374.439	452.913	48.4741	363.782	313.379
21.49_1467.7196n	3	2	2	#2758,#760	2,3	21.4879	1467.72	49.57	CPECENSLKLIR	[1] Dioxidation (C)|[4] Dioxidation (C)	TTC17_HUMAN	Tetratricopeptide repeat protein 17 OS=Homo sapiens OX=9606 GN=TTC17 PE=1 SV=1	1.19498	WT	PARK7ko	0.440844	27.3641	840.138	1484.25	1246.3	862.692	1068.66	1056.7
19.18_843.4660n	3	1	1	#2224	2	19.1842	843.466	49.68	GAPVEPSR	[3] Oxidation (P)|[6] Oxidation (P)	ERF3B_HUMAN	Eukaryotic peptide chain release factor GTP-binding subunit ERF3B OS=Homo sapiens OX=9606 GN=GSPT2 PE=1 SV=2	1.85372	WT	PARK7ko	0.0816141	53.0124	1070.3	922.755	961.042	451.425	844.087	298.094
37.05_1618.7922n	3	2	2	#3658,#6749	2,3	37.047	1618.79	51.66	KCGDLECEALINR	[7] HNE Michael (CHKW)	MIA2_HUMAN	Melanoma inhibitory activity protein 2 OS=Homo sapiens OX=9606 GN=MIA2 PE=1 SV=4	2.85107	PARK7ko	WT	0.00742178	26.3452	230.392	274.515	364.029	598.417	1031.98	846.998
38.89_1638.7625n	2	1	1	#3852	2	38.8862	1638.76	64.97	DVFLGMFLYEYAR	[6] Oxidation (M)	ALBU_HUMAN	Albumin OS=Homo sapiens OX=9606 GN=ALB PE=1 SV=2	2.31505	WT	PARK7ko	0.342709	95.5319	261.605	1121.5	217.459	390.961	194.506	105.907
17.26_810.4136n	2	1	1	#1977	2	17.2584	810.414	46.02	LTGMAFR	[4] Oxidation (M)	G3PT_HUMAN	Glyceraldehyde-3-phosphate dehydrogenase, testis-specific OS=Homo sapiens OX=9606 GN=GAPDHS PE=1 SV=2	1.2463	WT	PARK7ko	0.449515	82.3053	326.334	411.67	528.847	274.383	97.8207	644.287
36.44_2713.2404n	2	1	1	#5322	3	36.4411	2713.24	50.89	AGMVNAWTPSSNDDNPWIQVNLLR	[3] Oxidation (M)	MFGM_HUMAN	Lactadherin OS=Homo sapiens OX=9606 GN=MFGE8 PE=1 SV=3	6.54831	WT	PARK7ko	0.0359645	61.92	83.7141	352.851	318.761	64.6885	32.4294	18.2289
22.78_770.4712n	2	1	1	#1831	2	22.7754	770.471	49.85	GAEILPR	[6] Oxidation (P)	MYO6_HUMAN	Unconventional myosin-VI OS=Homo sapiens OX=9606 GN=MYO6 PE=1 SV=4	2.54954	WT	PARK7ko	0.0197655	33.6505	455.707	334.13	297.895	167.65	87.0109	171.978
15.69_1261.6433n	2	1	1	#8231	3	15.6867	1261.64	47.06	LVEDMENKIR	[5] Oxidation (M)	CAPZB_HUMAN	F-actin-capping protein subunit beta OS=Homo sapiens OX=9606 GN=CAPZB PE=1 SV=5	1.10771	PARK7ko	WT	0.613048	104.271	10.0121	102.801	28.4929	54.6589	77.8852	23.9814
37.88_1453.8330n	2	1	1	#3824	2	37.8831	1453.83	49.44	LSLLEKLLPERK	[9] Oxidation (P)	DNJA1_HUMAN	DnaJ homolog subfamily A member 1 OS=Homo sapiens OX=9606 GN=DNAJA1 PE=1 SV=2	1.10448	WT	PARK7ko	0.524252	92.5047	522.654	377.523	412.642	800.229	85.068	303.338
37.75_1453.8377n	1	1	1	#4382	2	37.7538	1453.84	45.46	LSLLEKLLPERK	[12] Oxidation (K)	DNJA1_HUMAN	DnaJ homolog subfamily A member 1 OS=Homo sapiens OX=9606 GN=DNAJA1 PE=1 SV=2	1.45766	WT	PARK7ko	0.381201	67.2127	572.918	306.802	396.171	404.625	405.349	65.3253
33.78_1774.7807n	1	1	1	#4555	2	33.7772	1774.78	85.75	AMGIMNSFVNDIFER	[2] Oxidation (M)|[5] Oxidation (M)	H2B1D_HUMAN	Histone H2B type 1-D OS=Homo sapiens OX=9606 GN=H2BC5 PE=1 SV=2	1.83017	PARK7ko	WT	0.861386	114.855	42.5182	420.087	100.423	20.4151	226.884	783.138
38.16_1758.8081n	1	2	2	#4942,#5890	2,3	38.1637	1758.81	63.2	AMGIMNSFVNDIFER	[2] Oxidation (M)	H2B1D_HUMAN	Histone H2B type 1-D OS=Homo sapiens OX=9606 GN=H2BC5 PE=1 SV=2	2.6303	PARK7ko	WT	0.0870782	53.6205	444.028	637.708	296.086	589.886	1152.39	1881.8
35.52_1758.7855n	1	1	1	#5630	2	35.5235	1758.79	100.15	AMGIMNSFVNDIFER	[5] Oxidation (M)	H2B1D_HUMAN	Histone H2B type 1-D OS=Homo sapiens OX=9606 GN=H2BC5 PE=1 SV=2	6.46229	PARK7ko	WT	0.189559	85.8686	19.1539	84.7358	23.8883	28.3675	321.424	475.946
22.39_770.4750n	1	1	1	#1003	2	22.3938	770.475	45.53	TRIIPR	[5] Oxidation (P)	H2A1A_HUMAN	Histone H2A type 1-A OS=Homo sapiens OX=9606 GN=H2AC1 PE=1 SV=3	1.92605	WT	PARK7ko	0.139887	49.2306	559.226	229.185	286.372	189.533	246.611	121.879
22.39_770.4750n	1	1	1	#1003	2	22.3938	770.475	45.53	TRIPPR	[4] Oxidation (P)|[5] Oxidation (P)	NADAP_HUMAN	Kanadaptin OS=Homo sapiens OX=9606 GN=SLC4A1AP PE=1 SV=2	1.92605	WT	PARK7ko	0.139887	49.2306	559.226	229.185	286.372	189.533	246.611	121.879
19.65_760.4304n	1	1	1	#1018	2	19.6532	760.43	45.21	TVVSVLK	[7] Oxidation (K)	GALT2_HUMAN	Polypeptide N-acetylgalactosaminyltransferase 2 OS=Homo sapiens OX=9606 GN=GALNT2 PE=1 SV=1	1.06617	WT	PARK7ko	0.828004	29.425	1112.16	905.225	1595.77	1300.99	981.985	1105.91
24.88_1073.5586n	1	1	1	#1579	2	24.8795	1073.56	57.05	DPSLEEIQK	[2] Oxidation (P)	STMN4_HUMAN	Stathmin-4 OS=Homo sapiens OX=9606 GN=STMN4 PE=1 SV=1	1.56479	WT	PARK7ko	0.262068	46.9046	849.935	403.562	843.214	310.381	341.678	687.875
16.42_929.4983n	1	1	1	#2028	2	16.4225	929.498	50.56	LATPAGLKK	[4] Oxidation (P)|[9] Oxidation (K)	DPOD3_HUMAN	DNA polymerase delta subunit 3 OS=Homo sapiens OX=9606 GN=POLD3 PE=1 SV=2	1.7524	WT	PARK7ko	0.112843	55.9445	699.13	473.519	602.396	229.633	555.749	227.538
32.71_828.4794n	1	1	1	#7698	2	32.7127	828.479	49.5	LESVLPR	[6] Oxidation (P)	SYTL2_HUMAN	Synaptotagmin-like protein 2 OS=Homo sapiens OX=9606 GN=SYTL2 PE=1 SV=3	1.48498	WT	PARK7ko	0.301592	41.7747	35.5568	68.2808	88.7083	47.3003	44.3767	37.9849

## Sheet: Max Fold Change
Significant different EV protein with oxidative modifications
Accession	Max fold change	Highest mean condition	Lowest mean condition	Protein name
ITIH1_HUMAN	878.555	WT	PARK7ko	Inter-alpha-trypsin inhibitor heavy chain H1 OS=Homo sapiens OX=9606 GN=ITIH1 PE=1 SV=3
TBA4A_HUMAN	3.358	WT	PARK7ko	Tubulin alpha-4A chain OS=Homo sapiens OX=9606 GN=TUBA4A PE=1 SV=1
MIA2_HUMAN	2.85107	PARK7ko	WT	Melanoma inhibitory activity protein 2 OS=Homo sapiens OX=9606 GN=MIA2 PE=1 SV=4
TBB4B_HUMAN	2.05548	WT	PARK7ko	Tubulin beta-4B chain OS=Homo sapiens OX=9606 GN=TUBB4B PE=1 SV=1
ITB1_HUMAN	98.8714	WT	PARK7ko	Integrin beta-1 OS=Homo sapiens OX=9606 GN=ITGB1 PE=1 SV=2
LAMA5_HUMAN	3.54535	WT	PARK7ko	Laminin subunit alpha-5 OS=Homo sapiens OX=9606 GN=LAMA5 PE=1 SV=8
GANC_HUMAN	2.2889	PARK7ko	WT	Neutral alpha-glucosidase C OS=Homo sapiens OX=9606 GN=GANC PE=1 SV=3
HS105_HUMAN	3.08236	PARK7ko	WT	Heat shock protein 105 kDa OS=Homo sapiens OX=9606 GN=HSPH1 PE=1 SV=1
TBB5,4,3,8_HUMAN	2.08968	WT	PARK7ko	Tubulin beta chain OS=Homo sapiens OX=9606 GN=TUBB PE=1 SV=2
MYO6_HUMAN	2.54954	WT	PARK7ko	Unconventional myosin-VI OS=Homo sapiens OX=9606 GN=MYO6 PE=1 SV=4
LAMC1_HUMAN	5.83455	WT	PARK7ko	Laminin subunit gamma-1 OS=Homo sapiens OX=9606 GN=LAMC1 PE=1 SV=3
TBB2A_HUMAN	2.01389	WT	PARK7ko	Tubulin beta-2A chain OS=Homo sapiens OX=9606 GN=TUBB2A PE=1 SV=1
TBB1_HUMAN	2.04853	WT	PARK7ko	Tubulin beta-1 chain OS=Homo sapiens OX=9606 GN=TUBB1 PE=1 SV=1
TBB6_HUMAN	1.8562	WT	PARK7ko	Tubulin beta-6 chain OS=Homo sapiens OX=9606 GN=TUBB6 PE=1 SV=1
CDY1_HUMAN	1.93363	WT	PARK7ko	Testis-specific chromodomain protein Y 1 OS=Homo sapiens OX=9606 GN=CDY1 PE=1 SV=1
MFGM_HUMAN	6.54831	WT	PARK7ko	Lactadherin OS=Homo sapiens OX=9606 GN=MFGE8 PE=1 SV=3
CO5_HUMAN	2.23186	PARK7ko	WT	Complement C5 OS=Homo sapiens OX=9606 GN=C5 PE=1 SV=4
RIMS2_HUMAN	1.69142	WT	PARK7ko	Regulating synaptic membrane exocytosis protein 2 OS=Homo sapiens OX=9606 GN=RIMS2 PE=1 SV=2
TSP1_HUMAN	2.149	WT	PARK7ko	Thrombospondin-1 OS=Homo sapiens OX=9606 GN=THBS1 PE=1 SV=2
